# Supplementary material for: Germline genetic regulation of the colorectal tumor immune microenvironment
Source: BMC Genomics. 2024 Apr 25;25:409. doi: 10.1186/s12864-024-10295-1 (PMC11046907; doi:10.1186/s12864-024-10295-1)
Supplement: Supplementary file 1 — Supplementary Material 1 [file 12864_2024_10295_MOESM1_ESM.xlsx]

## Sheet: Table S6
Table S6. Previously reported 1,323 SNPs associated with 33 immune traits from Sayaman et al. and T cell repertoire outcomes in our GWAS.
CHR	BP	RSID	Sayaman R. et al. Immunity 2021						TCR Clonality								TCR Abundance								TILs/HPF
									Discovery Phase				Joint Meta Analysis				Discovery Phase				Joint Meta Analysis				Discovery Phase				Joint Meta Analysis
			sayaman_p	variant	snp	SayamanInternalLabel	SayamanFriendlyLabel	AnnotGWSigSNP	OR	LCI	UCI	P	OR	LCI	UCI	P	OR	LCI	UCI	P	OR	LCI	UCI	P	OR	LCI	UCI	P	OR	LCI	UCI	P
1	22925648	rs11805067	1.93e-07	rs11805067 | 1:22925648:A:G	1:22925648:A:G	Sigs160.Bindea_CD8.T.cells	Leukocyte Subset ES - CD8 T cells	Suggestive	1.17551	0.890796	1.55122	0.253	1.17551	0.890796	1.55122	0.2531	1.34948	0.991344	1.837	0.0569331	1.34945	0.991235	1.83713	0.05681	1.43788	0.836161	2.47259	0.189165	1.43792	0.836159	2.47276	0.1892
1	81391273	rs1339118	5.45e-07	rs1339118 | 1:81391273:G:T	1:81391273:G:T	Sigs160.Bindea_T.helper.cells	Leukocyte Subset ES - T helper cells	Suggestive	1.01867	0.892786	1.16231	0.783	1.01867	0.892786	1.16231	0.7834													1.1474	0.815997	1.6134	0.4292
1	81404643	rs139345991	5.42e-07	rs139345991 | 1:81404643:C:G	1:81404643:C:G	Sigs160.Bindea_T.helper.cells	Leukocyte Subset ES - T helper cells	Suggestive	0.994515	0.857382	1.15358	0.942	1.014	0.878988	1.16974	0.8483	0.950346	0.805893	1.12069	0.544954	0.954374	0.812678	1.12077	0.5689	0.889753	0.678953	1.166	0.397142	0.919431	0.704018	1.20076	0.5371
1	81425225	rs115311263	7.57e-07	rs115311263 | 1:81425225:A:G	1:81425225:A:G	Sigs160.Bindea_T.helper.cells	Leukocyte Subset ES - T helper cells	Suggestive	0.990545	0.878405	1.117	0.8762	1.00713	0.89644	1.13148	0.9049	1.04595	0.915247	1.19531	0.509564	1.04645	0.918207	1.1926	0.496	0.901654	0.723034	1.1244	0.35806	0.92404	0.742643	1.14974	0.4783
1	81429835	rs76655277	7.9e-07	rs76655277 | 1:81429835:A:G	1:81429835:A:G	Sigs160.Bindea_T.helper.cells	Leukocyte Subset ES - T helper cells	Suggestive	0.990644	0.878148	1.11755	0.878	1.00793	0.896806	1.13283	0.8942	1.04613	0.915023	1.19601	0.509274	1.04666	0.918031	1.1933	0.4953	0.901107	0.721619	1.12524	0.358183	0.92367	0.741473	1.15064	0.479
1	81430286	rs112162870	9.29e-07	rs112162870 | 1:81430286:A:C	1:81430286:A:C	Sigs160.Bindea_T.helper.cells	Leukocyte Subset ES - T helper cells	Suggestive	1.00944	0.894813	1.13876	0.8781	0.992032	0.882659	1.11496	0.893	0.955957	0.83608	1.09302	0.510034	0.955424	0.837847	1.0895	0.496	1.10947	0.888307	1.38569	0.359764	1.08231	0.868653	1.34853	0.481
1	81929844	rs76229965	7.75e-07	rs76229965 | 1:81929844:A:C	1:81929844:A:C	Sigs160.Bindea_NK.cells	Leukocyte Subset ES - NK cells	Suggestive	0.980199	0.846531	1.13497	0.7888	0.963773	0.836598	1.11028	0.6099	1.16048	0.985807	1.3661	0.0738645	1.19268	1.0166	1.39926	0.03049	1.16352	0.879312	1.53959	0.289189	1.07702	0.835588	1.38822	0.5667
1	176921020	rs144793703	4.15e-07	rs144793703 | 1:176921020:A:G	1:176921020:A:G	Sigs160.Bindea_Eosinophils	Leukocyte Subset ES - Eosinophils	Suggestive	0.860278	0.743838	0.994945	0.04264	0.862086	0.745694	0.996646	0.04505	0.804525	0.684286	0.945893	0.00850517	0.8063	0.686051	0.947625	0.008929	0.856854	0.653673	1.12319	0.263257	0.859848	0.656204	1.12669	0.2735
1	181732884	rs73045141	7.76e-07	rs73045141 | 1:181732884:C:T	1:181732884:C:T	Sigs160.Bindea_CD8.T.cells	Leukocyte Subset ES - CD8 T cells	Suggestive	0.977556	0.810999	1.17832	0.8121	0.959062	0.799251	1.15083	0.6527	0.977917	0.794571	1.20357	0.833059	0.980395	0.801329	1.19948	0.8471	0.977622	0.692646	1.37984	0.897573	1.00662	0.71616	1.41489	0.9696
1	195998692	rs1126242	3.63e-07	rs1126242 | 1:195998692:C:T	1:195998692:C:T	Core56.Cell.Proportion_T.Cells.CD8_Binary.MedianLo	Leukocyte Subset (%) - T Cells CD8 (%)	Suggestive	1.15062	0.989048	1.33858	0.06934	1.09068	0.943423	1.26092	0.241	1.09697	0.926785	1.29841	0.282021	1.10539	0.941275	1.29812	0.2216	1.08934	0.821094	1.44522	0.552973	1.08015	0.850591	1.37166	0.5271
1	236691228	rs113450127	8.1e-07	rs113450127 | 1:236691228:G:T	1:236691228:G:T	Sigs160.Senbabaoglu_APM1	Expression Signature - APM1	Suggestive									1.20191	0.743261	1.94358	0.453326	1.2019	0.743273	1.9435	0.4533	1.77225	0.786369	3.99414	0.167492	1.77216	0.786301	3.99409	0.1675
1	240500852	rs7540650	7.28e-07	rs7540650 | 1:240500852:A:G	1:240500852:A:G	Sigs160.Senbabaoglu_APM1	Expression Signature - APM1	Suggestive									1.36166	0.908783	2.04021	0.134693	1.36165	0.908784	2.0402	0.1346	0.978706	0.493336	1.94161	0.950894	0.978729	0.493358	1.94161	0.9509
1	240894384	rs947666	2.25e-07	rs947666 | 1:240894384:A:G	1:240894384:A:G	Sigs160.Bindea_CD8.T.cells	Leukocyte Subset ES - CD8 T cells	Suggestive	0.786313	0.593884	1.04109	0.09316	0.780282	0.591411	1.02947	0.07933	0.956929	0.700955	1.30638	0.781645	0.95638	0.703744	1.29971	0.7757	0.868706	0.503212	1.49967	0.613374	0.847046	0.492851	1.45579	0.5479
1	244977932	rs56070485	8.21e-07	rs56070485 | 1:244977932:A:G	1:244977932:A:G	Sigs160.Bindea_Eosinophils	Leukocyte Subset ES - Eosinophils	Suggestive					6.92474	0.985979	48.6339	0.05167	0.97606	0.583403	1.633	0.926482	0.920627	0.559158	1.51577	0.7451	1.37135	0.57913	3.24728	0.47274	1.33456	0.565261	3.15084	0.5102
1	244978203	rs56783139	2.37e-07	rs56783139 | 1:244978203:A:G	1:244978203:A:G	Sigs160.Bindea_Eosinophils	Leukocyte Subset ES - Eosinophils	Suggestive					0.143733	0.0204654	1.00946	0.05111	1.00491	0.605331	1.66826	0.984877	1.06471	0.651246	1.74067	0.8025	0.692114	0.294958	1.62403	0.397735	0.713695	0.305207	1.6689	0.4364
1	244978635	rs113744559	4.04e-07	rs113744559 | 1:244978635:A:G	1:244978635:A:G	Sigs160.Bindea_Eosinophils	Leukocyte Subset ES - Eosinophils	Suggestive					6.90745	0.98371	48.5029	0.05196	0.97833	0.620759	1.54187	0.924805	0.934074	0.599329	1.45578	0.7633	1.02749	0.474091	2.22687	0.945208	1.00783	0.46596	2.17985	0.9842
1	244978691	rs113552951	4.62e-07	rs113552951 | 1:244978691:A:G	1:244978691:A:G	Sigs160.Bindea_Eosinophils	Leukocyte Subset ES - Eosinophils	Suggestive					0.144771	0.0206173	1.01656	0.05196	1.01089	0.641797	1.59223	0.962748	1.05919	0.680004	1.6498	0.7992	0.978271	0.451848	2.118	0.955545	0.997304	0.461545	2.15497	0.9945
1	244979697	rs78646697	9.47e-07	rs78646697 | 1:244979697:A:G	1:244979697:A:G	Sigs160.Bindea_Eosinophils	Leukocyte Subset ES - Eosinophils	Suggestive					0.145105	0.0206648	1.0189	0.05225	0.953973	0.573341	1.5873	0.856079	1.0145	0.619202	1.66217	0.9545	0.724014	0.307799	1.70305	0.459298	0.742153	0.316322	1.74124	0.493
2	10381577	rs79430519	5.71e-07	rs79430519 | 2:10381577:C:G	2:10381577:C:G	Sigs160.Bindea_Eosinophils	Leukocyte Subset ES - Eosinophils	Suggestive								0.4312	1.31447	0.887361	1.94716	0.172724	1.31469	0.88747	1.94757	0.1723	1.08937	0.577377	2.05539	0.791563	1.08937	0.577386	2.05535	0.7916
2	28590694	rs11679752	6.08e-07	rs11679752 | 2:28590694:C:T	2:28590694:C:T	Sigs160.Bindea_CD8.T.cells	Leukocyte Subset ES - CD8 T cells	Suggestive	1.14214	0.890981	1.46409	0.2943	1.1055	0.8663	1.41075	0.4204	1.07779	0.817545	1.42089	0.595252	1.06897	0.812132	1.40705	0.6344	0.994265	0.615116	1.60711	0.98127	0.994217	0.615082	1.60705	0.9813
2	38502521	rs6761414	3.07e-07	rs6761414 | 2:38502521:C:T	2:38502521:C:T	Sigs160.Wolf_MHC2.21978456	Expression Signature - MHC2 21978456	Suggestive	0.973945	0.905105	1.04802	0.4802	0.969185	0.904042	1.03902	0.3779	1.04886	0.966782	1.13791	0.251307	1.05728	0.97679	1.1444	0.1675	1.0938	0.954459	1.25349	0.197194	1.06652	0.938759	1.21167	0.3224
2	52089126	rs13030808	8.97e-07	rs13030808 | 2:52089126:C:T	2:52089126:C:T	Sigs160.Bindea_Tem.cells	Leukocyte Subset ES - Tem cells	Suggestive	0.900234	0.799258	1.01397	0.08347	0.871622	0.780404	0.973501	0.01484	0.982018	0.86003	1.12131	0.788629	0.981081	0.864403	1.11351	0.7676	1.05114	0.840303	1.31487	0.662367	1.01258	0.832352	1.23183	0.9002
2	65353487	rs72818299	5.43e-07	rs72818299 | 2:65353487:A:C	2:65353487:A:C	Core56.Cell.Proportion_T.Cells.CD8_Binary.MedianLo	Leukocyte Subset (%) - T Cells CD8 (%)	Suggestive	1.01643	0.896253	1.15273	0.8002	0.995411	0.885318	1.11919	0.9386	1.04456	0.907811	1.20192	0.542578	1.01066	0.885414	1.15361	0.8747	1.02856	0.809784	1.30643	0.817496	1.13055	0.920079	1.38916	0.2429
2	69819772	rs35999427	4.69e-07	rs35999427 | 2:69819772:C:T	2:69819772:C:T	Sigs160.Bindea_Neutrophils	Leukocyte Subset ES - Neutrophils	Suggestive	1.02306	0.820134	1.2762	0.8397	1.11773	0.908402	1.37529	0.2927	0.837817	0.655314	1.07115	0.158172	0.816523	0.644885	1.03384	0.09232	1.19281	0.79608	1.78725	0.392775	1.13134	0.784485	1.63155	0.509
2	69823479	rs11686619	7.79e-07	rs11686619 | 2:69823479:C:G	2:69823479:C:G	Sigs160.Bindea_Neutrophils	Leukocyte Subset ES - Neutrophils	Suggestive	0.978338	0.784588	1.21993	0.8456	0.895745	0.728275	1.10172	0.2972	1.19118	0.931937	1.52255	0.162519	1.22287	0.966003	1.54804	0.09429	0.842618	0.562557	1.26211	0.406126	0.886743	0.615001	1.27856	0.5196
2	81204303	rs80264249	4.97e-07	rs80264249 | 2:81204303:C:G	2:81204303:C:G	Sigs160.Bindea_NK.CD56dim.cells	Leukocyte Subset ES - NK CD56dim cells	Suggestive	0.80638	0.631776	1.02924	0.08376	0.798357	0.627947	1.01501	0.06607	1.14429	0.872275	1.50112	0.330525	1.12614	0.862638	1.47014	0.3827	1.50967	0.950898	2.39679	0.0807225	1.49436	0.94669	2.35887	0.08452
2	98347709	rs73963107	1.2e-07	rs73963107 | 2:98347709:C:G	2:98347709:C:G	Sigs160.Bindea_aDC	Leukocyte Subset ES - aDC	Suggestive	1.02265	0.937052	1.11607	0.6149	1.02041	0.939402	1.10839	0.6322	1.07207	0.972956	1.18127	0.159842	1.06003	0.96542	1.16392	0.2217	1.17117	0.996116	1.37699	0.0557626	1.19339	1.02582	1.38834	0.02208
2	119540638	rs7562742	4.38e-07	rs7562742 | 2:119540638:A:G	2:119540638:A:G	Core56.Cell.Proportion_Eosinophils_Binary.MedianLo	Leukocyte Subset (%) - Eosinophils (%)	Suggestive	1.00773	0.862666	1.17719	0.9231	1.00451	0.866678	1.16426	0.9527	1.00728	0.847212	1.1976	0.934507	0.983144	0.83129	1.16274	0.843	1.0283	0.773938	1.36626	0.847376	0.968216	0.74838	1.25263	0.8058
2	119541035	rs17006529	4.89e-07	rs17006529 | 2:119541035:C:T	2:119541035:C:T	Core56.Cell.Proportion_Eosinophils_Binary.MedianLo	Leukocyte Subset (%) - Eosinophils (%)	Suggestive	0.991536	0.848803	1.15827	0.9148	0.994813	0.858312	1.15302	0.9444	0.992831	0.835125	1.18032	0.935032	1.01715	0.86004	1.20295	0.8424	0.981291	0.739244	1.30259	0.896021	1.03967	0.804238	1.34401	0.7664
2	119542160	rs115431288	7.25e-07	rs115431288 | 2:119542160:A:G	2:119542160:A:G	Core56.Cell.Proportion_Eosinophils_Binary.MedianLo	Leukocyte Subset (%) - Eosinophils (%)	Suggestive	1.00773	0.862666	1.17719	0.9222	1.00461	0.866764	1.16438	0.951	1.0077	0.847573	1.19807	0.930808	0.983537	0.831623	1.1632	0.8463	1.02988	0.775154	1.36832	0.839046	0.969185	0.749129	1.25388	0.8119
2	119543224	rs79706110	7.07e-07	rs79706110 | 2:119543224:C:T	2:119543224:C:T	Core56.Cell.Proportion_Eosinophils_Binary.MedianLo	Leukocyte Subset (%) - Eosinophils (%)	Suggestive	0.998102	0.855094	1.16503	0.981	1.0004	0.863639	1.15882	0.9957	0.998163	0.84032	1.18565	0.983297	1.02214	0.864943	1.20791	0.7974	0.99741	0.752686	1.3217	0.985597	1.05327	0.81588	1.35973	0.6901
2	119543823	rs115853213	5.69e-07	rs115853213 | 2:119543823:C:T	2:119543823:C:T	Core56.Cell.Proportion_Eosinophils_Binary.MedianLo	Leukocyte Subset (%) - Eosinophils (%)	Suggestive	0.998401	0.85535	1.16538	0.9843	1.0006	0.863812	1.15905	0.9935	0.998589	0.840692	1.18614	0.987171	1.02255	0.865289	1.20839	0.7936	0.996619	0.752112	1.32061	0.981188	1.05253	0.815469	1.35851	0.6943
2	119544460	rs76704530	3.39e-07	rs76704530 | 2:119544460:A:G	2:119544460:A:G	Core56.Cell.Proportion_Eosinophils_Binary.MedianLo	Leukocyte Subset (%) - Eosinophils (%)	Suggestive	1.00854	0.863356	1.17813	0.9149	1.00562	0.867632	1.16554	0.9404	1.00751	0.8475	1.19772	0.932464	0.98334	0.831457	1.16297	0.8444	1.02191	0.769902	1.35641	0.880753	0.963387	0.745378	1.24516	0.7758
2	119545080	rs6719887	3.32e-07	rs6719887 | 2:119545080:A:G	2:119545080:A:G	Core56.Cell.Proportion_Eosinophils_Binary.MedianLo	Leukocyte Subset (%) - Eosinophils (%)	Suggestive	0.998102	0.855094	1.16503	0.9809	1.0003	0.863553	1.1587	0.9973	0.998132	0.840339	1.18555	0.98301	1.02204	0.864856	1.20779	0.7976	0.995843	0.75156	1.31953	0.976855	1.05253	0.815469	1.35851	0.6942
2	119545231	rs6720019	4.11e-07	rs6720019 | 2:119545231:A:G	2:119545231:A:G	Core56.Cell.Proportion_Eosinophils_Binary.MedianLo	Leukocyte Subset (%) - Eosinophils (%)	Suggestive	0.998002	0.855008	1.16491	0.9796	1.0002	0.863467	1.15859	0.9981	0.998115	0.840328	1.18553	0.982858	1.02204	0.864856	1.20779	0.7977	0.995935	0.751613	1.31968	0.977368	1.05274	0.815632	1.35879	0.693
2	119546667	rs148110816	3.12e-07	rs148110816 | 2:119546667:C:T	2:119546667:C:T	Core56.Cell.Proportion_Eosinophils_Binary.MedianLo	Leukocyte Subset (%) - Eosinophils (%)	Suggestive	0.991635	0.849054	1.15816	0.916	0.994416	0.858137	1.15234	0.9404	0.992751	0.8351	1.18016	0.934288	1.01715	0.86004	1.20295	0.8427	0.978553	0.737253	1.29883	0.880705	1.03904	0.804071	1.34268	0.7695
2	119547740	rs114212822	3.12e-07	rs114212822 | 2:119547740:A:C	2:119547740:A:C	Core56.Cell.Proportion_Eosinophils_Binary.MedianLo	Leukocyte Subset (%) - Eosinophils (%)	Suggestive	1.00844	0.86327	1.17801	0.9157	1.00562	0.867632	1.16554	0.9403	1.00716	0.847199	1.19733	0.935531	0.983242	0.831374	1.16285	0.843	1.02169	0.769708	1.35617	0.881938	0.961943	0.744407	1.24305	0.7665
2	119549055	rs78737556	3.79e-07	rs78737556 | 2:119549055:A:G	2:119549055:A:G	Core56.Cell.Proportion_Eosinophils_Binary.MedianLo	Leukocyte Subset (%) - Eosinophils (%)	Suggestive	1.002	0.858435	1.16958	0.9798	0.9999	0.863208	1.15824	0.9995	1.00091	0.842637	1.18892	0.991704	0.97824	0.827793	1.15603	0.7961	1.00349	0.757193	1.32992	0.980628	0.947811	0.734333	1.22335	0.6804
2	119553132	rs41466144	2.95e-07	rs41466144 | 2:119553132:A:G	2:119553132:A:G	Core56.Cell.Proportion_Eosinophils_Binary.MedianLo	Leukocyte Subset (%) - Eosinophils (%)	Suggestive	0.995212	0.852451	1.16188	0.9514	0.992131	0.856333	1.14946	0.916	1.00008	0.841766	1.18816	0.999291	1.01979	0.862787	1.20537	0.8187	1.00035	0.754538	1.32625	0.998053	1.05908	0.82038	1.36723	0.6596
2	119554456	rs78304834	3.05e-07	rs78304834 | 2:119554456:C:T	2:119554456:C:T	Core56.Cell.Proportion_Eosinophils_Binary.MedianLo	Leukocyte Subset (%) - Eosinophils (%)	Suggestive	0.994615	0.851939	1.16118	0.9451	0.990941	0.855306	1.14809	0.9037	1.0003	0.84194	1.18844	0.997294	1.01928	0.862355	1.20477	0.8232	1.00125	0.755204	1.32747	0.993053	1.06067	0.821611	1.36928	0.6515
2	119555488	rs115308237	3.1e-07	rs115308237 | 2:119555488:A:G	2:119555488:A:G	Core56.Cell.Proportion_Eosinophils_Binary.MedianLo	Leukocyte Subset (%) - Eosinophils (%)	Suggestive	1.00612	0.861793	1.17461	0.9385	1.01045	0.872148	1.17069	0.89	0.999543	0.841299	1.18755	0.995849	0.981572	0.83045	1.16019	0.8272	0.997911	0.752681	1.32304	0.988404	0.941859	0.729579	1.2159	0.6456
2	119561301	rs75429756	3.33e-07	rs75429756 | 2:119561301:C:T	2:119561301:C:T	Core56.Cell.Proportion_Eosinophils_Binary.MedianLo	Leukocyte Subset (%) - Eosinophils (%)	Suggestive	0.989654	0.847856	1.15517	0.895	0.981376	0.847382	1.13656	0.8014	1.00205	0.843554	1.19033	0.981381	1.01603	0.859769	1.20068	0.8516	1.00797	0.760612	1.33577	0.955936	1.06972	0.829112	1.38016	0.6043
2	119561909	rs17006704	3.33e-07	rs17006704 | 2:119561909:C:T	2:119561909:C:T	Core56.Cell.Proportion_Eosinophils_Binary.MedianLo	Leukocyte Subset (%) - Eosinophils (%)	Suggestive	0.988961	0.847263	1.15436	0.8879	0.980689	0.846789	1.13576	0.7948	1.0027	0.844061	1.19116	0.975518	1.01633	0.860027	1.20104	0.8489	1.00865	0.7611	1.33673	0.952177	1.07026	0.829527	1.38085	0.6013
2	119563622	rs17006716	3.1e-07	rs17006716 | 2:119563622:C:T	2:119563622:C:T	Core56.Cell.Proportion_Eosinophils_Binary.MedianLo	Leukocyte Subset (%) - Eosinophils (%)	Suggestive	1.00833	0.863183	1.17789	0.9169	1.01725	0.877667	1.17903	0.8202	0.993769	0.835783	1.18162	0.943592	0.981081	0.829384	1.16052	0.8239	0.972012	0.73239	1.29003	0.84417	0.917227	0.709942	1.18503	0.5083
2	119563659	rs17006718	3.3e-07	rs17006718 | 2:119563659:C:T	2:119563659:C:T	Core56.Cell.Proportion_Eosinophils_Binary.MedianLo	Leukocyte Subset (%) - Eosinophils (%)	Suggestive	0.991635	0.848888	1.15839	0.9161	0.983045	0.848158	1.13938	0.8198	1.00638	0.846388	1.19661	0.942642	1.01928	0.861679	1.20571	0.8238	1.02894	0.775291	1.36557	0.843395	1.09046	0.844026	1.40885	0.5075
2	121671564	rs57160108	7.17e-07	rs57160108 | 2:121671564:A:G	2:121671564:A:G	Core56.Cell.Proportion_NK.Cells.Activated_Binary.M	Leukocyte Subset (%) - NK Cells Activated (%)	Suggestive	1.10374	0.979548	1.24367	0.105	1.11327	0.988977	1.25318	0.07554	1.03973	0.910424	1.18741	0.565311	1.04928	0.919608	1.19723	0.4746	1.00455	0.801633	1.25882	0.968566	1.00451	0.80164	1.25872	0.9686
2	122201874	rs13022031	1.66e-07	rs13022031 | 2:122201874:C:T	2:122201874:C:T	Sigs160.Bindea_Cytotoxic.cells	Leukocyte Subset ES - Cytotoxic cells	Suggestive	0.972972	0.913284	1.03656	0.3961	0.966765	0.909773	1.02733	0.2754	1.00972	0.941171	1.08327	0.787355	1.01806	0.950936	1.08992	0.6082	0.997029	0.886304	1.12159	0.960487	1.01258	0.906787	1.13071	0.8242
2	163110536	rs2111485	8.45e-09	rs2111485 | 2:163110536:A:G	2:163110536:A:G	Sigs160.Wolf_IFN.21978456	Expression Signature - IFN 21978456	GW Significant	0.955711	0.903966	1.01042	0.1113	0.959253	0.909453	1.01178	0.1261	0.991007	0.931418	1.05441	0.77526	0.985802	0.92787	1.04735	0.6422	1.0741	0.968304	1.19145	0.17664	1.02255	0.927821	1.12695	0.6529
2	163124051	rs1990760	1.64e-08	rs1990760 | 2:163124051:C:T	2:163124051:C:T	Sigs160.Wolf_Interferon.19272155	Expression Signature - Interferon 19272155	GW Significant	1.02378	0.967399	1.08344	0.4165	1.02214	0.968127	1.07917	0.4292	1.003	0.941888	1.06807	0.925638	1.00702	0.947102	1.07074	0.8227	0.913206	0.822055	1.01446	0.0905829	0.955615	0.866068	1.05442	0.3658
2	163260691	rs17716942	9.37e-07	rs17716942 | 2:163260691:C:T	2:163260691:C:T	Sigs160.Wolf_IFN.21978456	Expression Signature - IFN 21978456	Suggestive	1.01562	0.948843	1.0871	0.6543	1.01369	0.948714	1.08312	0.6879	0.998945	0.92612	1.0775	0.97819	0.990842	0.920086	1.06704	0.8072	1.04289	0.918504	1.18412	0.516921	1.035	0.916387	1.16896	0.5792
2	163326297	rs13406089	6.82e-07	rs13406089 | 2:163326297:A:G	2:163326297:A:G	Sigs160.Wolf_IFN.21978456	Expression Signature - IFN 21978456	Suggestive	0.957624	0.901878	1.01682	0.1574	0.961655	0.907629	1.0189	0.1851	0.959166	0.897285	1.02531	0.220587	0.968991	0.907767	1.03434	0.3433	1.0697	0.956384	1.19645	0.238234	1.04991	0.944647	1.16689	0.3665
2	178883799	rs34507449	2.9e-07	rs34507449 | 2:178883799:C:T	2:178883799:C:T	Sigs160.Bindea_Th2.cells	Leukocyte Subset ES - Th2 cells	Suggestive	0.959062	0.782204	1.17591	0.6878	1.0001	0.828565	1.20715	0.9992	1.15808	0.923322	1.45254	0.204285	1.06695	0.860694	1.32262	0.5543	0.94702	0.651693	1.37618	0.775284	0.884883	0.64025	1.22299	0.4587
2	193999351	rs13032300	9.87e-07	rs13032300 | 2:193999351:A:G	2:193999351:A:G	Sigs160.Bindea_Cytotoxic.cells	Leukocyte Subset ES - Cytotoxic cells	Suggestive	0.985309	0.931779	1.04191	0.6046	0.994615	0.943163	1.04887	0.8415	1.06325	0.99898	1.13165	0.0539842	1.07412	1.01119	1.14096	0.02041	1.05092	0.947247	1.16594	0.348627	1.05665	0.958946	1.1643	0.2662
2	206655924	rs138982901	9.35e-07	rs138982901 | 2:206655924:C:T	2:206655924:C:T	Sigs160.Attractors_G.SIGLEC9	Attractor Metagene - G SIGLEC9	Suggestive	0.993919	0.821993	1.2018	0.9495	1.02706	0.853071	1.23653	0.7776	1.28092	1.03696	1.58229	0.0217251	1.24807	1.01513	1.53447	0.03558	0.86862	0.609898	1.23709	0.434977	0.898885	0.634144	1.27415	0.5495
2	214128400	rs729684	5.32e-07	rs729684 | 2:214128400:A:G	2:214128400:A:G	Sigs160.Bindea_CD8.T.cells	Leukocyte Subset ES - CD8 T cells	Suggestive					1.10329	0.28366	4.29126	0.8872	1.19278	0.791159	1.79827	0.400089	1.2175	0.809554	1.83102	0.3446	1.02863	0.49157	2.15247	0.940262	1.0286	0.491579	2.15229	0.9403
3	8210196	rs17048809	8.09e-07	rs17048809 | 3:8210196:A:G	3:8210196:A:G	Sigs160.Bindea_Th17.cells	Leukocyte Subset ES - Th17 cells	Suggestive	0.951515	0.857128	1.0563	0.3507	0.967829	0.877137	1.0679	0.5144	0.933484	0.831605	1.04784	0.243169	0.953324	0.853723	1.06455	0.3958	1.08183	0.891908	1.31219	0.424544	1.11986	0.93986	1.33432	0.2053
3	8211027	rs13100891	5.94e-07	rs13100891 | 3:8211027:A:G	3:8211027:A:G	Sigs160.Bindea_Th17.cells	Leukocyte Subset ES - Th17 cells	Suggestive	0.955424	0.861662	1.05939	0.3869	0.972097	0.881869	1.07156	0.5685	0.927795	0.827545	1.04019	0.199056	0.948854	0.85072	1.05831	0.3457	1.0879	0.898732	1.31689	0.387336	1.12356	0.944632	1.33637	0.1881
3	8214533	rs33998866	3.67e-07	rs33998866 | 3:8214533:A:G	3:8214533:A:G	Sigs160.Bindea_Th17.cells	Leukocyte Subset ES - Th17 cells	Suggestive	1.05919	0.95281	1.17744	0.2866	1.03863	0.940379	1.14714	0.4545	1.06953	0.951285	1.20248	0.260899	1.0454	0.935079	1.16874	0.4357	0.919729	0.756784	1.11776	0.400324	0.882673	0.73993	1.05295	0.1655
3	8218633	rs1552495	5.02e-07	rs1552495 | 3:8218633:C:T	3:8218633:C:T	Sigs160.Bindea_Th17.cells	Leukocyte Subset ES - Th17 cells	Suggestive	1.05264	0.945066	1.17246	0.3504	1.03221	0.933103	1.14184	0.5377	1.07694	0.955681	1.21359	0.224018	1.05064	0.937926	1.1769	0.3937	0.904563	0.741235	1.10388	0.323519	0.86875	0.725551	1.04021	0.1255
3	8807423	rs237895	5.46e-07	rs237895 | 3:8807423:C:T	3:8807423:C:T	Sigs160.Bindea_NK.CD56dim.cells	Leukocyte Subset ES - NK CD56dim cells	Suggestive	1.00874	0.951321	1.06962	0.7724	1.00562	0.951169	1.06318	0.8433	0.970453	0.909282	1.03574	0.366689	0.96996	0.910636	1.03315	0.3439	1.04626	0.938142	1.16683	0.416464	1.02409	0.925579	1.13308	0.6451
3	8808285	rs237897	9.44e-07	rs237897 | 3:8808285:A:G	3:8808285:A:G	Sigs160.Bindea_NK.CD56dim.cells	Leukocyte Subset ES - NK CD56dim cells	Suggestive	1.00773	0.949997	1.06897	0.7981	1.00341	0.948706	1.06126	0.9054	0.978276	0.916293	1.04445	0.510824	0.977751	0.917591	1.04186	0.4882	1.04188	0.933995	1.16222	0.461971	1.02276	0.924376	1.1316	0.6634
3	9022346	rs17736455	4.19e-07	rs17736455 | 3:9022346:A:G	3:9022346:A:G	Sigs160.Wolf_LYMPHS.PCA.16704732	Expression Signature - LYMPHS PCA 16704732	Suggestive					1.63804	0.704215	3.81016	0.2518	0.898286	0.59971	1.34551	0.602869	0.906105	0.618046	1.32842	0.6135	0.850011	0.424436	1.7023	0.646502	0.850016	0.424464	1.70221	0.6465
3	10588857	rs186716357	5.92e-07	rs186716357 | 3:10588857:A:G	3:10588857:A:G	Core56.Cell.Proportion_B.Cells.Memory_Binary.Media	Leukocyte Subset (%) - B Cells Memory (%)	Suggestive					1.003	0.384718	2.61495	0.9951	1.27852	0.75404	2.16781	0.361831	1.20852	0.734592	1.98822	0.456	2.06574	0.830464	5.13845	0.118658	1.98437	0.801242	4.91451	0.1386
3	11171585	rs13315643	8.63e-07	rs13315643 | 3:11171585:A:G	3:11171585:A:G	Sigs160.Bindea_Tcm.cells	Leukocyte Subset ES - Tcm cells	Suggestive	0.981572	0.924613	1.04204	0.5431	0.973361	0.919398	1.03049	0.3539	0.991059	0.927259	1.05925	0.791396	1.0017	0.939146	1.06842	0.9587	0.927929	0.829351	1.03823	0.191773	0.912561	0.822683	1.01226	0.08347
3	56151364	rs73091242	8.92e-07	rs73091242 | 3:56151364:C:T	3:56151364:C:T	Sigs160.Bindea_Th2.cells	Leukocyte Subset ES - Th2 cells	Suggestive	1.05876	0.977391	1.14691	0.1613	1.03977	0.964953	1.12039	0.3061	1.00095	0.915913	1.09388	0.983336	0.983144	0.903149	1.07022	0.6951	0.947838	0.815583	1.10154	0.48474	0.90321	0.786181	1.03766	0.1505
3	67400001	rs139755706	6.58e-07	rs139755706 | 3:67400001:A:T	3:67400001:A:T	Sigs160.Bindea_Cytotoxic.cells	Leukocyte Subset ES - Cytotoxic cells	Suggestive	0.891544	0.65219	1.21874	0.4718	0.904204	0.663658	1.23194	0.5233	0.937739	0.662239	1.32785	0.717222	0.916494	0.650124	1.292	0.6186	0.776074	0.42221	1.42652	0.414368	0.782392	0.425968	1.43705	0.4289
3	82442352	rs67025074	1.79e-07	rs67025074 | 3:82442352:A:G	3:82442352:A:G	Sigs160.Bindea_Th2.cells	Leukocyte Subset ES - Th2 cells	Suggestive	1.035	0.889489	1.20431	0.6565	1.03076	0.888284	1.1961	0.69	0.991936	0.838342	1.17367	0.92485	0.975115	0.82531	1.15211	0.7674	1.13729	0.851531	1.51894	0.383549	1.13644	0.850955	1.5177	0.3864
3	118551063	rs116232190	9.85e-07	rs116232190 | 3:118551063:C:T	3:118551063:C:T	Sigs160.Bindea_CD8.T.cells	Leukocyte Subset ES - CD8 T cells	Suggestive	0.926631	0.603832	1.42199	0.7274	0.720867	0.497904	1.04367	0.08309	0.96424	0.666162	1.39569	0.846974	1.00511	0.70839	1.42612	0.977	1.49145	0.807191	2.75577	0.201889	1.46492	0.793666	2.70389	0.2221
3	118626654	rs75463196	8.64e-07	rs75463196 | 3:118626654:C:T	3:118626654:C:T	Sigs160.Bindea_CD8.T.cells	Leukocyte Subset ES - CD8 T cells	Suggestive	0.949899	0.615365	1.4663	0.8166	0.755935	0.520694	1.09745	0.1412	0.950681	0.654978	1.37988	0.79021	0.995012	0.698528	1.41734	0.9777	1.38293	0.748899	2.55375	0.300198	1.36411	0.739193	2.51732	0.3206
3	125697591	rs541728630	6.44e-07	rs541728630 | 3:125697591:C:T	3:125697591:C:T	Sigs160.Wolf_CD8.CD68.ratio	Expression Signature - CD8 CD68 ratio	Suggestive					3.84049	0.181142	81.4242	0.3878	0.942118	0.524416	1.69252	0.841903	0.920904	0.514016	1.64988	0.7819	2.18425	0.741045	6.43813	0.156601	2.18431	0.741085	6.43814	0.1566
3	132921051	rs35971054	1.09e-07	rs35971054 | 3:132921051:A:G	3:132921051:A:G	Sigs160.Wolf_Module3.IFN.score	Expression Signature - Module3 IFN score	Suggestive	0.970737	0.89877	1.04847	0.4501	0.973848	0.905192	1.04771	0.4765	1.06209	0.974804	1.15719	0.168715	1.04477	0.961647	1.13509	0.3008	0.918137	0.793907	1.06181	0.249535	0.921272	0.805368	1.05386	0.2316
3	132927310	rs34707548	1.67e-07	rs34707548 | 3:132927310:A:G	3:132927310:A:G	Sigs160.Wolf_Module3.IFN.score	Expression Signature - Module3 IFN score	Suggestive	0.970543	0.898414	1.04846	0.4475	0.973751	0.905102	1.04761	0.476	1.06042	0.973204	1.15546	0.180456	1.04321	0.960017	1.13361	0.318	0.914794	0.790876	1.05813	0.23045	0.918788	0.803196	1.05101	0.2171
3	132933162	rs66572811	3.58e-07	rs66572811 | 3:132933162:A:G	3:132933162:A:G	Sigs160.Wolf_Module3.IFN.score	Expression Signature - Module3 IFN score	Suggestive	0.969766	0.897696	1.04762	0.4357	0.974335	0.905467	1.04844	0.4863	1.06051	0.973237	1.1556	0.180103	1.04237	0.95925	1.1327	0.3273	0.914367	0.790446	1.05772	0.228266	0.919431	0.803601	1.05196	0.2212
3	132936097	rs4491897	2.08e-07	rs4491897 | 3:132936097:C:G	3:132936097:C:G	Sigs160.Wolf_Module3.IFN.score	Expression Signature - Module3 IFN score	Suggestive	0.966958	0.894921	1.04479	0.3953	0.972097	0.903387	1.04603	0.4505	1.06869	0.980554	1.16474	0.13046	1.05012	0.966185	1.14134	0.2492	0.90416	0.781335	1.04629	0.176218	0.909646	0.794893	1.04096	0.1689
3	132942166	rs67625558	3.69e-07	rs67625558 | 3:132942166:A:G	3:132942166:A:G	Sigs160.Wolf_Module3.IFN.score	Expression Signature - Module3 IFN score	Suggestive	0.96996	0.897875	1.04783	0.439	0.973264	0.904472	1.04729	0.4674	1.0615	0.974054	1.15679	0.173752	1.04404	0.960786	1.13451	0.3092	0.914136	0.790092	1.05765	0.227579	0.91787	0.802079	1.05038	0.2128
3	132942753	rs13072106	3.69e-07	rs13072106 | 3:132942753:C:T	3:132942753:C:T	Sigs160.Wolf_Module3.IFN.score	Expression Signature - Module3 IFN score	Suggestive	0.96996	0.897875	1.04783	0.4398	0.973264	0.904472	1.04729	0.4674	1.06158	0.974128	1.15689	0.173194	1.04415	0.960882	1.13463	0.3085	0.914181	0.790122	1.05772	0.227868	0.91787	0.802079	1.05038	0.2128
3	132943344	rs34413700	3.69e-07	rs34413700 | 3:132943344:A:G	3:132943344:A:G	Sigs160.Wolf_Module3.IFN.score	Expression Signature - Module3 IFN score	Suggestive	0.9687	0.896533	1.04668	0.4203	0.972097	0.903387	1.04603	0.4497	1.06713	0.979164	1.163	0.138927	1.04928	0.965412	1.14042	0.2576	0.909658	0.786137	1.05259	0.203485	0.914023	0.798717	1.04597	0.1913
3	132945786	rs4130892	6.23e-07	rs4130892 | 3:132945786:A:C	3:132945786:A:C	Sigs160.Wolf_Module3.IFN.score	Expression Signature - Module3 IFN score	Suggestive	0.968991	0.896802	1.04699	0.4246	0.972486	0.903749	1.04645	0.4556	1.06721	0.979145	1.16321	0.138902	1.04917	0.965316	1.14031	0.2589	0.909298	0.785662	1.05239	0.202251	0.913748	0.798321	1.04586	0.1902
3	132947740	rs35770748	5.64e-07	rs35770748 | 3:132947740:A:G	3:132947740:A:G	Sigs160.Wolf_Module3.IFN.score	Expression Signature - Module3 IFN score	Suggestive	0.970348	0.898059	1.04846	0.4465	0.973653	0.904834	1.04771	0.4762	1.0621	0.974491	1.1576	0.170283	1.04446	0.960982	1.13519	0.306	0.91423	0.789979	1.05802	0.228898	0.918145	0.802163	1.0509	0.215
3	132949579	rs7650741	5.88e-07	rs7650741 | 3:132949579:C:T	3:132949579:C:T	Sigs160.Wolf_Module3.IFN.score	Expression Signature - Module3 IFN score	Suggestive	0.970446	0.898148	1.04856	0.4479	0.973751	0.904924	1.04781	0.4777	1.06227	0.974629	1.1578	0.169245	1.04456	0.961078	1.1353	0.3046	0.914234	0.789955	1.05806	0.22903	0.917686	0.801762	1.05037	0.2129
3	132974764	rs35147454	1.08e-07	rs35147454 | 3:132974764:C:T	3:132974764:C:T	Sigs160.Wolf_Module3.IFN.score	Expression Signature - Module3 IFN score	Suggestive	0.965895	0.894112	1.04344	0.3789	0.969669	0.901132	1.04342	0.4093	1.08349	0.994371	1.18059	0.0672116	1.06418	0.979313	1.15639	0.1419	0.921005	0.79609	1.06552	0.268477	0.921641	0.80569	1.05428	0.234
3	132979535	rs33998360	1.01e-07	rs33998360 | 3:132979535:C:T	3:132979535:C:T	Sigs160.Wolf_Module3.IFN.score	Expression Signature - Module3 IFN score	Suggestive	1.03738	0.960286	1.12067	0.352	1.03149	0.958578	1.10994	0.407	0.921688	0.84579	1.0044	0.0630213	0.938943	0.864068	1.02031	0.1378	1.08706	0.939453	1.25786	0.262223	1.086	0.949371	1.24229	0.2297
3	132992170	rs67196950	1.19e-07	rs67196950 | 3:132992170:A:G	3:132992170:A:G	Sigs160.Wolf_Module3.IFN.score	Expression Signature - Module3 IFN score	Suggestive	1.03552	0.958559	1.11865	0.3756	1.02973	0.95695	1.10805	0.4332	0.920328	0.844541	1.00292	0.0584023	0.937724	0.862945	1.01898	0.1298	1.08479	0.937477	1.25526	0.274399	1.08405	0.947663	1.24006	0.2395
3	132994433	rs34066880	2.74e-08	rs34066880 | 3:132994433:A:G	3:132994433:A:G	Sigs160.Wolf_Module3.IFN.score	Expression Signature - Module3 IFN score	GW Significant	1.03138	0.954733	1.11419	0.4323	1.02768	0.955038	1.10584	0.4647	0.922114	0.846272	1.00475	0.064192	0.939037	0.864154	1.02041	0.1373	1.08268	0.935825	1.25258	0.285445	1.0822	0.946054	1.23795	0.249
3	132995726	rs16840161	1.03e-07	rs16840161 | 3:132995726:A:G	3:132995726:A:G	Sigs160.Wolf_Module3.IFN.score	Expression Signature - Module3 IFN score	Suggestive	0.969766	0.897696	1.04762	0.435	0.973264	0.904472	1.04729	0.4687	1.08452	0.995328	1.18171	0.0639992	1.06503	0.980097	1.15732	0.1372	0.924003	0.798674	1.069	0.287871	0.92441	0.808269	1.05724	0.2517
3	132995912	rs67100501	3.58e-08	rs67100501 | 3:132995912:A:G	3:132995912:A:G	Sigs160.Wolf_Module3.IFN.score	Expression Signature - Module3 IFN score	GW Significant	1.03118	0.954542	1.11396	0.4354	1.02747	0.954847	1.10562	0.4678	0.922006	0.846178	1.00463	0.0637913	0.93885	0.863981	1.02021	0.1366	1.08228	0.935485	1.25211	0.287676	1.08188	0.94577	1.23758	0.2509
3	132998084	rs17297332	8e-08	rs17297332 | 3:132998084:C:G	3:132998084:C:G	Sigs160.Wolf_Module3.IFN.score	Expression Signature - Module3 IFN score	Suggestive	1.0321	0.955401	1.11497	0.423	1.02665	0.954084	1.10473	0.482	0.919874	0.844163	1.00238	0.0567904	0.937349	0.8626	1.01857	0.1271	1.08816	0.940425	1.25911	0.256409	1.08687	0.95013	1.24328	0.2246
3	132999248	rs35186564	8.03e-08	rs35186564 | 3:132999248:A:G	3:132999248:A:G	Sigs160.Wolf_Module3.IFN.score	Expression Signature - Module3 IFN score	Suggestive	0.968797	0.896799	1.04658	0.4208	0.973945	0.905105	1.04802	0.4806	1.08765	0.998122	1.1852	0.0553453	1.06737	0.982255	1.15987	0.1244	0.916654	0.792363	1.06044	0.241754	0.918053	0.802711	1.04997	0.2123
3	133009491	rs34391675	5.41e-08	rs34391675 | 3:133009491:A:T	3:133009491:A:T	Sigs160.Wolf_Module3.IFN.score	Expression Signature - Module3 IFN score	Suggestive	1.02901	0.952539	1.11163	0.467	1.02552	0.953035	1.10352	0.5005	0.921306	0.845558	1.00384	0.0612682	0.938286	0.863463	1.01959	0.1325	1.08058	0.933995	1.25017	0.297444	1.08047	0.944541	1.23597	0.2588
3	133011779	rs7625110	8.44e-08	rs7625110 | 3:133011779:G:T	3:133011779:G:T	Sigs160.Wolf_Module3.IFN.score	Expression Signature - Module3 IFN score	Suggestive	0.970834	0.898684	1.04878	0.4516	0.974238	0.905377	1.04834	0.4855	1.08445	0.995259	1.18163	0.0642242	1.06492	0.979999	1.1572	0.1379	0.928842	0.802814	1.07466	0.321097	0.928393	0.811593	1.062	0.2787
3	133015467	rs35356925	1.99e-08	rs35356925 | 3:133015467:A:G	3:133015467:A:G	Sigs160.Wolf_Module3.IFN.score	Expression Signature - Module3 IFN score	GW Significant	0.967635	0.895723	1.04532	0.4036	0.971416	0.902755	1.0453	0.4371	1.08315	0.994057	1.18023	0.0682928	1.06364	0.978823	1.15581	0.1452	0.933863	0.807154	1.08046	0.357699	0.932674	0.815335	1.0669	0.3095
3	133016759	rs10512896	5.32e-08	rs10512896 | 3:133016759:C:G	3:133016759:C:G	Sigs160.Wolf_Module3.IFN.score	Expression Signature - Module3 IFN score	Suggestive	1.03479	0.957888	1.11787	0.3862	1.03066	0.957812	1.10905	0.4188	0.916156	0.840718	0.998362	0.0458968	0.93342	0.858985	1.01431	0.1043	1.08705	0.939257	1.25809	0.262936	1.08491	0.948236	1.24129	0.2358
3	133021560	rs67607639	2.08e-07	rs67607639 | 3:133021560:A:G	3:133021560:A:G	Sigs160.Wolf_Module3.IFN.score	Expression Signature - Module3 IFN score	Suggestive	0.961847	0.889493	1.04009	0.3295	0.966282	0.897279	1.04059	0.3636	1.08867	0.99789	1.18771	0.0559396	1.06823	0.982079	1.16193	0.1244	0.910209	0.784679	1.05582	0.214023	0.912926	0.796354	1.04656	0.191
3	133033867	rs79423138	6.45e-08	rs79423138 | 3:133033867:A:G	3:133033867:A:G	Sigs160.Wolf_Module3.IFN.score	Expression Signature - Module3 IFN score	Suggestive	0.967635	0.895723	1.04532	0.4036	0.971514	0.902845	1.0454	0.4386	1.08993	1.00025	1.18765	0.0494429	1.06983	0.984517	1.16254	0.1114	0.924103	0.798521	1.06943	0.289513	0.925242	0.80868	1.0586	0.258
3	133047245	rs73207714	2.67e-07	rs73207714 | 3:133047245:C:T	3:133047245:C:T	Sigs160.Wolf_Module3.IFN.score	Expression Signature - Module3 IFN score	Suggestive	0.971319	0.899133	1.0493	0.4603	0.975798	0.906827	1.05001	0.5121	1.08889	0.99925	1.18658	0.0521479	1.06855	0.983336	1.16114	0.1182	0.923872	0.798225	1.0693	0.288386	0.924779	0.808117	1.05828	0.2552
3	133071425	rs1920021	2.46e-08	rs1920021 | 3:133071425:C:T	3:133071425:C:T	Sigs160.Wolf_Module3.IFN.score	Expression Signature - Module3 IFN score	GW Significant	0.972097	0.900206	1.04973	0.4704	0.97824	0.909453	1.05223	0.5536	1.08906	0.999786	1.18631	0.0506895	1.06833	0.983525	1.16045	0.1177	0.928569	0.802794	1.07405	0.318278	0.928765	0.812077	1.06222	0.2804
3	133074502	rs35785369	6.96e-08	rs35785369 | 3:133074502:A:G	3:133074502:A:G	Sigs160.Wolf_Module3.IFN.score	Expression Signature - Module3 IFN score	Suggestive	0.97268	0.900746	1.05036	0.4803	0.978925	0.91009	1.05297	0.5677	1.08893	0.999722	1.1861	0.0508632	1.06812	0.983329	1.16022	0.1185	0.929068	0.803315	1.07451	0.321419	0.926909	0.810613	1.05989	0.2676
3	133074569	rs35128664	2.11e-07	rs35128664 | 3:133074569:A:G	3:133074569:A:G	Sigs160.Wolf_Module3.IFN.score	Expression Signature - Module3 IFN score	Suggestive	1.0245	0.948543	1.10653	0.5376	1.01826	0.946478	1.0955	0.6279	0.91923	0.843714	1.0015	0.05427	0.937161	0.862597	1.01817	0.1253	1.08238	0.935527	1.25229	0.287261	1.08264	0.946432	1.23844	0.2473
3	133077808	rs13091006	2.25e-07	rs13091006 | 3:133077808:C:T	3:133077808:C:T	Sigs160.Wolf_Module3.IFN.score	Expression Signature - Module3 IFN score	Suggestive	1.02398	0.948069	1.10598	0.5467	1.01745	0.945721	1.09462	0.642	0.919208	0.843729	1.00144	0.0540851	0.937161	0.862597	1.01817	0.1253	1.08178	0.935089	1.25148	0.290383	1.08329	0.947	1.23919	0.2437
3	133079477	rs1849505	2.82e-08	rs1849505 | 3:133079477:A:T	3:133079477:A:T	Sigs160.Wolf_Module3.IFN.score	Expression Signature - Module3 IFN score	GW Significant	0.973751	0.901737	1.05152	0.4964	0.980395	0.911456	1.05455	0.5949	1.089	0.999863	1.18609	0.0504827	1.06812	0.983329	1.16022	0.1183	0.929789	0.80407	1.07517	0.32601	0.927094	0.810617	1.06031	0.2688
3	133081912	rs13097026	2.34e-07	rs13097026 | 3:133081912:C:G	3:133081912:C:G	Sigs160.Wolf_Module3.IFN.score	Expression Signature - Module3 IFN score	Suggestive	1.02153	0.945796	1.10332	0.5873	1.01329	0.941851	1.09014	0.7245	0.920673	0.845152	1.00294	0.0585158	0.939131	0.86441	1.02031	0.1372	1.07948	0.933273	1.24858	0.303031	1.08275	0.946527	1.23857	0.2463
3	133082316	rs2137602	2.21e-07	rs2137602 | 3:133082316:C:T	3:133082316:C:T	Sigs160.Wolf_Module3.IFN.score	Expression Signature - Module3 IFN score	Suggestive	0.979023	0.90662	1.05721	0.5884	0.986985	0.917583	1.06164	0.7259	1.08616	0.997068	1.1832	0.0585108	1.06481	0.980093	1.15686	0.1372	0.926467	0.801002	1.07158	0.303597	0.923486	0.807303	1.05639	0.246
3	158876064	rs116489699	8.82e-07	rs116489699 | 3:158876064:A:G	3:158876064:A:G	Sigs160.Bindea_Tem.cells	Leukocyte Subset ES - Tem cells	Suggestive	1.02491	0.836889	1.25516	0.8118	0.991437	0.817373	1.20257	0.9302	0.941664	0.751775	1.17952	0.600952	0.919615	0.739087	1.14424	0.4524	0.94672	0.645049	1.38948	0.77971	1.06247	0.760204	1.48493	0.7227
3	160932579	rs183523277	6.15e-07	rs183523277 | 3:160932579:C:T	3:160932579:C:T	Sigs160.Bindea_Neutrophils	Leukocyte Subset ES - Neutrophils	Suggestive	1.02061	0.713275	1.46037	0.9112	1.04154	0.733919	1.4781	0.8196	1.23037	0.878335	1.7235	0.228091	1.23109	0.880505	1.72127	0.2242	1.07201	0.628313	1.82903	0.798644	1.07197	0.628263	1.82905	0.7986
3	173048260	rs7630041	3.94e-07	rs7630041 | 3:173048260:C:T	3:173048260:C:T	Sigs160.Bindea_Neutrophils	Leukocyte Subset ES - Neutrophils	Suggestive	0.956189	0.885127	1.03296	0.2551	0.971222	0.902221	1.0455	0.4362	0.981642	0.900802	1.06974	0.672639	0.986788	0.907919	1.07251	0.7536	0.945705	0.819059	1.09193	0.446641	0.955902	0.836952	1.09176	0.5065
3	173055512	rs7629349	9.56e-07	rs7629349 | 3:173055512:A:G	3:173055512:A:G	Sigs160.Bindea_Neutrophils	Leukocyte Subset ES - Neutrophils	Suggestive	0.949994	0.879565	1.02606	0.191	0.96464	0.896282	1.03821	0.3362	0.981976	0.901336	1.06983	0.677426	0.987282	0.908551	1.07283	0.762	0.93925	0.813803	1.08403	0.391531	0.951705	0.833768	1.08632	0.464
3	173058091	rs13097381	5.4e-07	rs13097381 | 3:173058091:A:G	3:173058091:A:G	Sigs160.Bindea_Neutrophils	Leukocyte Subset ES - Neutrophils	Suggestive	0.953324	0.882649	1.02966	0.2236	0.967055	0.898526	1.04081	0.3715	0.983121	0.902393	1.07107	0.697008	0.988171	0.909369	1.0738	0.7788	0.94093	0.815306	1.08591	0.404987	0.95161	0.833521	1.08643	0.4633
3	173064650	rs1520599	6.83e-07	rs1520599 | 3:173064650:C:T	3:173064650:C:T	Sigs160.Bindea_Neutrophils	Leukocyte Subset ES - Neutrophils	Suggestive	0.937067	0.871517	1.00755	0.079	0.950279	0.88658	1.01855	0.1499	0.988623	0.91192	1.07178	0.78128	0.992627	0.917778	1.07358	0.8532	0.94359	0.824353	1.08007	0.399554	0.954087	0.841279	1.08202	0.464
3	173068069	rs2122372	8.24e-07	rs2122372 | 3:173068069:A:G	3:173068069:A:G	Sigs160.Bindea_Neutrophils	Leukocyte Subset ES - Neutrophils	Suggestive	0.952467	0.879955	1.03095	0.2279	0.963483	0.89363	1.0388	0.3326	1.00688	0.921945	1.09964	0.878827	1.01319	0.930382	1.10336	0.7634	0.961481	0.829595	1.11433	0.601783	0.968313	0.845164	1.10941	0.6428
3	173071005	rs34144837	8.61e-07	rs34144837 | 3:173071005:A:G	3:173071005:A:G	Sigs160.Bindea_Neutrophils	Leukocyte Subset ES - Neutrophils	Suggestive	0.952848	0.88048	1.03116	0.2311	0.963291	0.893626	1.03839	0.3292	1.0064	0.921573	1.09903	0.887114	1.01288	0.930103	1.10303	0.7693	0.962395	0.830532	1.11519	0.610175	0.968991	0.845922	1.10996	0.6496
3	173072942	rs62281599	9.48e-07	rs62281599 | 3:173072942:C:T	3:173072942:C:T	Sigs160.Bindea_Neutrophils	Leukocyte Subset ES - Neutrophils	Suggestive	1.03407	0.957969	1.11621	0.3903	1.02511	0.953027	1.10265	0.5058	1.00338	0.92149	1.09255	0.938031	0.996008	0.917121	1.08168	0.9249	1.05434	0.914291	1.21583	0.466817	1.04676	0.917224	1.19459	0.4982
3	173073426	rs12638596	6.48e-07	rs12638596 | 3:173073426:C:T	3:173073426:C:T	Sigs160.Bindea_Neutrophils	Leukocyte Subset ES - Neutrophils	Suggestive	1.03884	0.962574	1.12114	0.3281	1.02624	0.954263	1.10364	0.4855	1.00376	0.921981	1.09278	0.931096	0.997902	0.918865	1.08374	0.9598	1.05764	0.91771	1.2189	0.438959	1.04561	0.916574	1.19281	0.5065
3	173074040	rs62281600	8.21e-07	rs62281600 | 3:173074040:A:T	3:173074040:A:T	Sigs160.Bindea_Neutrophils	Leukocyte Subset ES - Neutrophils	Suggestive	0.959349	0.885619	1.03922	0.3088	0.968894	0.89812	1.04525	0.4144	1.01246	0.92624	1.10671	0.785104	1.0199	0.935809	1.11154	0.6545	0.974641	0.839985	1.13088	0.734911	0.978534	0.853249	1.12221	0.7566
3	173075426	rs13073381	1.35e-07	rs13073381 | 3:173075426:C:T	3:173075426:C:T	Sigs160.Bindea_Neutrophils	Leukocyte Subset ES - Neutrophils	Suggestive	1.03894	0.962671	1.12125	0.3263	1.02706	0.955027	1.10453	0.4722	1.0038	0.922081	1.09275	0.930331	0.997902	0.919045	1.08353	0.9608	1.05498	0.9156	1.21557	0.45911	1.04362	0.915014	1.19031	0.5243
3	173075898	rs6795615	1.99e-07	rs6795615 | 3:173075898:A:C	3:173075898:A:C	Sigs160.Bindea_Neutrophils	Leukocyte Subset ES - Neutrophils	Suggestive	0.962328	0.891684	1.03857	0.3231	0.973751	0.905457	1.0472	0.4724	0.997073	0.91591	1.08543	0.946051	1.0028	0.92356	1.08885	0.9473	0.945234	0.820296	1.0892	0.436166	0.955902	0.838102	1.09026	0.5019
3	173076476	rs35369706	2.4e-07	rs35369706 | 3:173076476:C:T	3:173076476:C:T	Sigs160.Bindea_Neutrophils	Leukocyte Subset ES - Neutrophils	Suggestive	0.96252	0.891862	1.03878	0.3264	0.973653	0.905366	1.04709	0.4706	0.996914	0.91581	1.0852	0.94309	1.0027	0.923467	1.08874	0.9491	0.945154	0.820301	1.08901	0.435184	0.955137	0.837431	1.08939	0.4937
3	173076993	rs12629407	2.62e-07	rs12629407 | 3:173076993:A:T	3:173076993:A:T	Sigs160.Bindea_Neutrophils	Leukocyte Subset ES - Neutrophils	Suggestive	1.03894	0.962671	1.12125	0.326	1.02716	0.955122	1.10464	0.4696	1.0033	0.921697	1.09212	0.93941	0.997503	0.918678	1.08309	0.9531	1.05794	0.918246	1.21889	0.435659	1.04697	0.918127	1.19389	0.4938
3	173079053	rs34514381	2.62e-07	rs34514381 | 3:173079053:A:C	3:173079053:A:C	Sigs160.Bindea_Neutrophils	Leukocyte Subset ES - Neutrophils	Suggestive	0.962232	0.891594	1.03847	0.3224	0.973167	0.904913	1.04657	0.4637	0.997246	0.91614	1.08553	0.949203	1.0029	0.923652	1.08896	0.9445	0.945219	0.820442	1.08897	0.435408	0.954851	0.837344	1.08885	0.4908
3	173089355	rs7632429	8.52e-07	rs7632429 | 3:173089355:C:T	3:173089355:C:T	Sigs160.Bindea_Neutrophils	Leukocyte Subset ES - Neutrophils	Suggestive	0.960693	0.886513	1.04108	0.3283	0.96841	0.897143	1.04534	0.4107	1.01221	0.925574	1.10696	0.790321	1.01969	0.935072	1.11197	0.6582	0.971937	0.836994	1.12864	0.708966	0.978534	0.852413	1.12331	0.7573
4	23454379	rs12696861	6.22e-07	rs12696861 | 4:23454379:C:G	4:23454379:C:G	Sigs160.Wolf_MHC2.21978456	Expression Signature - MHC2 21978456	Suggestive	0.964833	0.911164	1.02166	0.2199	0.959733	0.909017	1.01328	0.1381	1.03483	0.97105	1.10279	0.291618	1.03087	0.969336	1.0963	0.3325	0.952295	0.856413	1.05891	0.366636	0.982259	0.890041	1.08403	0.7219
4	26247617	rs73114513	6.76e-07	rs73114513 | 4:26247617:G:T	4:26247617:G:T	Sigs160.Bindea_Neutrophils	Leukocyte Subset ES - Neutrophils	Suggestive	1.01704	0.951477	1.08713	0.6187	1.02296	0.960582	1.08939	0.4794	1.0066	0.934651	1.08409	0.861999	0.997104	0.928081	1.07126	0.937	0.9894	0.873661	1.12047	0.866662	0.97492	0.868114	1.09487	0.6682
4	26247659	rs73114514	6.76e-07	rs73114514 | 4:26247659:C:T	4:26247659:C:T	Sigs160.Bindea_Neutrophils	Leukocyte Subset ES - Neutrophils	Suggestive	0.983144	0.919762	1.05089	0.6184	0.977458	0.917855	1.04093	0.4777	0.993453	0.922447	1.06992	0.86218	1.0029	0.93348	1.07749	0.9368	1.01067	0.892443	1.14455	0.867256	1.02562	0.913262	1.15181	0.6686
4	26247811	rs73114515	6.25e-07	rs73114515 | 4:26247811:C:T	4:26247811:C:T	Sigs160.Bindea_Neutrophils	Leukocyte Subset ES - Neutrophils	Suggestive	0.983144	0.919762	1.05089	0.6183	0.977458	0.917855	1.04093	0.4778	0.993445	0.922445	1.06991	0.862017	1.0029	0.93348	1.07749	0.9368	1.01057	0.892365	1.14443	0.86843	1.02562	0.913262	1.15181	0.6692
4	26247987	rs6828703	6.25e-07	rs6828703 | 4:26247987:G:T	4:26247987:G:T	Sigs160.Bindea_Neutrophils	Leukocyte Subset ES - Neutrophils	Suggestive	0.982849	0.919486	1.05058	0.6119	0.977165	0.91758	1.04062	0.4728	0.99358	0.922593	1.07003	0.864781	1.003	0.933573	1.0776	0.9341	1.01006	0.891944	1.14382	0.87465	1.02521	0.912897	1.15135	0.6746
4	26248526	rs7672733	3.49e-07	rs7672733 | 4:26248526:A:T	4:26248526:A:T	Sigs160.Bindea_Neutrophils	Leukocyte Subset ES - Neutrophils	Suggestive	1.01319	0.948611	1.08216	0.6962	1.01501	0.954053	1.07986	0.6386	1.01965	0.947599	1.09717	0.602828	1.01359	0.944352	1.08791	0.7075	0.983014	0.869537	1.1113	0.784284	0.978925	0.873049	1.09764	0.7147
4	42577174	rs73237906	4.66e-07	rs73237906 | 4:42577174:G:T	4:42577174:G:T	Sigs160.Wolf_MHC2.21978456	Expression Signature - MHC2 21978456	Suggestive	1.03583	0.8117	1.32184	0.7772	0.967442	0.777525	1.20375	0.7664	1.07558	0.82001	1.41081	0.598668	1.00743	0.780063	1.30106	0.9549	1.01799	0.640825	1.61713	0.939826	0.975115	0.620777	1.53171	0.913
4	46579684	rs60557044	4.07e-07	rs60557044 | 4:46579684:C:G	4:46579684:C:G	Sigs160.Bindea_T.helper.cells	Leukocyte Subset ES - T helper cells	Suggestive	1.23788	0.950461	1.61221	0.1135	1.23788	0.950461	1.61221	0.1134	0.728441	0.542732	0.977697	0.0349441	0.728476	0.54281	0.97765	0.03484	0.911953	0.534875	1.55486	0.734932	0.911923	0.53488	1.55475	0.7349
4	55916550	rs4495109	8.61e-08	rs4495109 | 4:55916550:A:G	4:55916550:A:G	Sigs160.Bindea_CD8.T.cells	Leukocyte Subset ES - CD8 T cells	Suggestive	1.02102	0.96064	1.08519	0.5038	1.01765	0.960294	1.07844	0.5534	1.01454	0.948048	1.0857	0.676401	1.02204	0.9569	1.09161	0.5165	0.915973	0.816967	1.02698	0.132612	0.923763	0.830337	1.0277	0.1452
4	64447727	rs71610719	3.68e-09	rs71610719 | 4:64447727:A:G	4:64447727:A:G	Sigs160.Senbabaoglu_APM1	Expression Signature - APM1	GW Significant	0.992429	0.764993	1.28748	0.9543	0.995112	0.773099	1.28088	0.9696	0.961146	0.719057	1.28474	0.788983	0.989654	0.745852	1.31315	0.9425	1.61024	0.987188	2.62654	0.0563461	1.55831	0.96274	2.5223	0.07099
4	64479500	rs13125146	1.14e-08	rs13125146 | 4:64479500:G:T	4:64479500:G:T	Sigs160.Senbabaoglu_APM1	Expression Signature - APM1	GW Significant	1.06099	0.827029	1.36113	0.6415	1.05064	0.824601	1.33864	0.6894	1.0095	0.764887	1.33234	0.946762	0.981768	0.748955	1.28695	0.8939	0.666492	0.420045	1.05753	0.0849773	0.685779	0.435213	1.0806	0.104
4	153980089	rs75887538	3.3e-07	rs75887538 | 4:153980089:C:T	4:153980089:C:T	Sigs160.Bindea_CD8.T.cells	Leukocyte Subset ES - CD8 T cells	Suggestive	1.04446	0.694902	1.56986	0.8345	1.07455	0.729929	1.58187	0.7156	0.701611	0.487618	1.00952	0.0563847	0.688046	0.483976	0.978162	0.03729	1.30214	0.706272	2.40074	0.397636	1.30122	0.705805	2.39891	0.3989
4	153981554	rs116068503	3.15e-07	rs116068503 | 4:153981554:C:T	4:153981554:C:T	Sigs160.Bindea_CD8.T.cells	Leukocyte Subset ES - CD8 T cells	Suggestive	0.958103	0.637572	1.43978	0.8368	0.932021	0.633112	1.37205	0.7211	1.41733	0.985315	2.03876	0.0601973	1.44585	1.01722	2.0551	0.03992	0.755067	0.409069	1.39372	0.368963	0.755859	0.409511	1.39514	0.3707
4	153982735	rs114712588	4.3e-07	rs114712588 | 4:153982735:C:T	4:153982735:C:T	Sigs160.Bindea_CD8.T.cells	Leukocyte Subset ES - CD8 T cells	Suggestive	0.984718	0.650548	1.49054	0.9421	0.955615	0.645081	1.41564	0.8208	1.44569	0.999775	2.0905	0.0502532	1.47403	1.03198	2.10544	0.03291	0.790681	0.426127	1.46711	0.456468	0.791124	0.426355	1.46798	0.4575
4	153982931	rs79093111	4.3e-07	rs79093111 | 4:153982931:A:G	4:153982931:A:G	Sigs160.Bindea_CD8.T.cells	Leukocyte Subset ES - CD8 T cells	Suggestive	1.01511	0.67076	1.53625	0.9433	1.04655	0.706466	1.55035	0.8203	0.691808	0.478416	1.00038	0.0503494	0.678684	0.47515	0.969402	0.03306	1.25997	0.67913	2.33759	0.46364	1.25936	0.678828	2.33635	0.4646
4	153984509	rs117576407	5.74e-07	rs117576407 | 4:153984509:A:T	4:153984509:A:T	Sigs160.Bindea_CD8.T.cells	Leukocyte Subset ES - CD8 T cells	Suggestive	0.958199	0.638386	1.43823	0.8366	0.933327	0.634248	1.37344	0.7261	1.4254	0.9923	2.04753	0.0552092	1.45368	1.02373	2.0642	0.03655	0.777557	0.422512	1.43096	0.418806	0.778178	0.422844	1.43211	0.4202
4	153984759	rs117248154	6.08e-07	rs117248154 | 4:153984759:C:T	4:153984759:C:T	Sigs160.Bindea_CD8.T.cells	Leukocyte Subset ES - CD8 T cells	Suggestive	1.04185	0.693031	1.56624	0.8436	1.06951	0.725653	1.57631	0.7344	0.700785	0.487418	1.00755	0.055057	0.686877	0.483249	0.976309	0.03631	1.28637	0.69766	2.37186	0.41984	1.2857	0.697249	2.37076	0.4208
4	153984772	rs117554398	6.36e-07	rs117554398 | 4:153984772:C:T	4:153984772:C:T	Sigs160.Bindea_CD8.T.cells	Leukocyte Subset ES - CD8 T cells	Suggestive	0.959733	0.638907	1.44166	0.843	0.934354	0.634324	1.3763	0.7309	1.4289	0.994242	2.05359	0.053875	1.45732	1.02569	2.07059	0.03562	0.778837	0.422654	1.43519	0.422849	0.779424	0.423023	1.4361	0.4243
4	153986664	rs142701372	3.55e-07	rs142701372 | 4:153986664:C:T	4:153986664:C:T	Sigs160.Bindea_CD8.T.cells	Leukocyte Subset ES - CD8 T cells	Suggestive	1.0144	0.677423	1.51901	0.9448	1.04321	0.710308	1.53213	0.8292	0.699493	0.486823	1.00507	0.0533962	0.686396	0.483289	0.974861	0.03552	1.31493	0.716294	2.41386	0.377028	1.31456	0.716123	2.41308	0.3775
4	155316675	rs114964272	5.08e-07	rs114964272 | 4:155316675:A:G	4:155316675:A:G	Sigs160.Wolf_IFN.21978456	Expression Signature - IFN 21978456	Suggestive	1.05538	0.932603	1.19432	0.3932	1.06109	0.942628	1.19445	0.3256	0.959555	0.836269	1.10102	0.556305	0.950754	0.831793	1.08673	0.4589	1.16825	0.930772	1.46632	0.179839	1.17492	0.950959	1.45163	0.1353
4	164542307	rs7656568	6.61e-07	rs7656568 | 4:164542307:A:G	4:164542307:A:G	Sigs160.Bindea_Tfh.cells	Leukocyte Subset ES - Tfh cells	Suggestive	1.0454	0.933614	1.17057	0.4415	1.03448	0.927309	1.15404	0.5432	0.968745	0.854299	1.09852	0.620616	0.966185	0.853952	1.09317	0.5846	1.17259	0.949567	1.44799	0.139084	1.14752	0.942164	1.39763	0.1715
4	164542535	rs7686093	8.8e-07	rs7686093 | 4:164542535:C:T	4:164542535:C:T	Sigs160.Bindea_Tfh.cells	Leukocyte Subset ES - Tfh cells	Suggestive	0.95638	0.853945	1.0711	0.4398	0.966475	0.866179	1.07838	0.5422	1.03189	0.909863	1.17027	0.624996	1.03469	0.914319	1.1709	0.5889	0.85075	0.688686	1.05095	0.133848	0.869967	0.714143	1.05979	0.1667
5	73840312	rs670645	1.31e-08	rs670645 | 5:73840312:C:T	5:73840312:C:T	Sigs160.Wolf_CD8.CD68.ratio	Expression Signature - CD8 CD68 ratio	GW Significant	1.0009	0.945411	1.05965	0.9755	1.00773	0.95429	1.06416	0.7825	1.03255	0.969248	1.09999	0.321135	1.02552	0.964498	1.0904	0.4205	0.964893	0.868799	1.07162	0.504313	0.95772	0.868826	1.05571	0.3853
5	73840735	rs396975	3.8e-08	rs396975 | 5:73840735:A:C	5:73840735:A:C	Sigs160.Wolf_CD8.CD68.ratio	Expression Signature - CD8 CD68 ratio	GW Significant	0.997204	0.942104	1.05553	0.9226	0.99005	0.937731	1.04529	0.7181	0.967163	0.908114	1.03005	0.299011	0.973167	0.915439	1.03453	0.3819	1.04376	0.940268	1.15864	0.42145	1.04833	0.951401	1.15514	0.3404
5	73840849	rs405092	3.59e-08	rs405092 | 5:73840849:C:G	5:73840849:C:G	Sigs160.Wolf_CD8.CD68.ratio	Expression Signature - CD8 CD68 ratio	GW Significant	0.998701	0.943518	1.05711	0.9632	0.991437	0.939045	1.04675	0.7552	0.966877	0.907887	1.0297	0.294387	0.972875	0.915343	1.03402	0.3764	1.04261	0.939291	1.15729	0.433231	1.04991	0.952829	1.15687	0.3249
5	73841020	rs398884	5.11e-08	rs398884 | 5:73841020:A:T	5:73841020:A:T	Sigs160.Wolf_CD8.CD68.ratio	Expression Signature - CD8 CD68 ratio	Suggestive	1.0011	0.945785	1.05965	0.9685	1.00854	0.955241	1.06481	0.7601	1.03418	0.971118	1.10133	0.295221	1.02788	0.967097	1.09249	0.3772	0.959267	0.864263	1.06471	0.434488	0.955137	0.866823	1.05245	0.3531
5	73841035	rs398199	7.61e-08	rs398199 | 5:73841035:G:T	5:73841035:G:T	Sigs160.Wolf_CD8.CD68.ratio	Expression Signature - CD8 CD68 ratio	Suggestive	0.999	0.943801	1.05743	0.9717	0.991635	0.939233	1.04696	0.7626	0.966998	0.90805	1.02977	0.295788	0.972972	0.915435	1.03413	0.3778	1.04238	0.939173	1.15693	0.435214	1.04687	0.95007	1.15352	0.3543
5	73841161	rs656502	3.31e-08	rs656502 | 5:73841161:A:G	5:73841161:A:G	Sigs160.Wolf_CD8.CD68.ratio	Expression Signature - CD8 CD68 ratio	GW Significant	1.02511	0.964301	1.08975	0.4268	1.01572	0.958471	1.07639	0.5981	1.06775	0.997756	1.14266	0.0582056	1.07573	1.00737	1.14873	0.02912	1.04017	0.929593	1.16389	0.492228	1.01147	0.910953	1.12307	0.8308
5	73841426	rs397653	1.07e-07	rs397653 | 5:73841426:A:G	5:73841426:A:G	Sigs160.Wolf_CD8.CD68.ratio	Expression Signature - CD8 CD68 ratio	Suggestive	1.0013	0.94616	1.05966	0.9643	1.00864	0.955523	1.0647	0.7556	1.03597	0.97289	1.10313	0.270372	1.02953	0.968646	1.09424	0.3494	0.958134	0.863385	1.06328	0.420803	0.954374	0.8663	1.0514	0.3441
5	73841494	rs396715	8.06e-08	rs396715 | 5:73841494:A:G	5:73841494:A:G	Sigs160.Wolf_CD8.CD68.ratio	Expression Signature - CD8 CD68 ratio	Suggestive	0.998701	0.943703	1.0569	0.9631	0.991437	0.939229	1.04655	0.7553	0.96482	0.906122	1.02732	0.263535	0.970834	0.913423	1.03185	0.3407	1.04204	0.939069	1.1563	0.43791	1.04613	0.949591	1.15249	0.3609
5	73841827	rs435624	1.24e-07	rs435624 | 5:73841827:C:T	5:73841827:C:T	Sigs160.Wolf_CD8.CD68.ratio	Expression Signature - CD8 CD68 ratio	Suggestive	0.998301	0.943325	1.05648	0.9539	0.99104	0.938853	1.04613	0.7454	0.965149	0.906502	1.02759	0.267504	0.971125	0.913876	1.03196	0.3452	1.04106	0.9383	1.15507	0.447927	1.04477	0.948543	1.15077	0.374
5	73841936	rs13189660	2.15e-07	rs13189660 | 5:73841936:C:T	5:73841936:C:T	Sigs160.Wolf_CD8.CD68.ratio	Expression Signature - CD8 CD68 ratio	Suggestive	0.975603	0.91845	1.03631	0.4226	0.987973	0.933017	1.04617	0.6778	0.935029	0.874325	0.999947	0.0499322	0.927002	0.868771	0.989135	0.02194	0.963807	0.862255	1.07732	0.51637	0.986788	0.889599	1.09459	0.8013
5	73842136	rs454945	3.22e-08	rs454945 | 5:73842136:C:T	5:73842136:C:T	Sigs160.Wolf_CD8.CD68.ratio	Expression Signature - CD8 CD68 ratio	GW Significant	1.02532	0.964683	1.08976	0.4228	1.01593	0.958851	1.0764	0.5926	1.06746	0.997495	1.14232	0.0592183	1.07552	1.00717	1.1485	0.02965	1.04078	0.93018	1.16453	0.485606	1.01227	0.911682	1.12397	0.8187
5	73842257	rs641234	1.41e-07	rs641234 | 5:73842257:A:G	5:73842257:A:G	Sigs160.Wolf_CD8.CD68.ratio	Expression Signature - CD8 CD68 ratio	Suggestive	1.02501	0.964771	1.089	0.4241	1.01217	0.955684	1.072	0.6801	1.06966	1.00015	1.14401	0.049591	1.07885	1.01108	1.15117	0.02177	1.03614	0.926879	1.15828	0.532337	1.01207	0.912393	1.12264	0.8207
5	73842358	rs430994	1.33e-07	rs430994 | 5:73842358:C:T	5:73842358:C:T	Sigs160.Wolf_CD8.CD68.ratio	Expression Signature - CD8 CD68 ratio	Suggestive	0.975505	0.918178	1.03641	0.4225	0.987874	0.932741	1.04627	0.6777	0.934972	0.874212	0.999955	0.0499578	0.927002	0.868771	0.989135	0.02194	0.96524	0.863452	1.07903	0.533774	0.988269	0.890935	1.09624	0.8228
5	73842549	rs364876	1.65e-07	rs364876 | 5:73842549:C:T	5:73842549:C:T	Sigs160.Wolf_CD8.CD68.ratio	Expression Signature - CD8 CD68 ratio	Suggestive	1.02562	0.964783	1.0903	0.4181	1.01258	0.955504	1.07306	0.6735	1.07397	1.00349	1.14941	0.0394537	1.08231	1.01373	1.15554	0.018	1.03464	0.924459	1.15796	0.553329	1.01086	0.910407	1.12239	0.8402
5	73842568	rs378658	1.68e-07	rs378658 | 5:73842568:A:G	5:73842568:A:G	Sigs160.Wolf_CD8.CD68.ratio	Expression Signature - CD8 CD68 ratio	Suggestive	1.02562	0.964783	1.0903	0.4175	1.01258	0.955504	1.07306	0.6719	1.07395	1.00347	1.14938	0.0395063	1.0822	1.01363	1.15542	0.01807	1.03465	0.924471	1.15797	0.55318	1.01086	0.910407	1.12239	0.8403
5	73842574	rs453772	1.68e-07	rs453772 | 5:73842574:C:G	5:73842574:C:G	Sigs160.Wolf_CD8.CD68.ratio	Expression Signature - CD8 CD68 ratio	Suggestive	1.02573	0.96488	1.09041	0.4162	1.01268	0.9556	1.07317	0.6696	1.07363	1.00319	1.14902	0.0402753	1.08188	1.01332	1.15507	0.01845	1.0339	0.923826	1.15709	0.561595	1.01015	0.90977	1.12161	0.8494
5	73842688	rs629148	1.4e-07	rs629148 | 5:73842688:G:T	5:73842688:G:T	Sigs160.Wolf_CD8.CD68.ratio	Expression Signature - CD8 CD68 ratio	Suggestive	0.975505	0.918178	1.03641	0.422	0.988072	0.932927	1.04648	0.6812	0.935457	0.874665	1.00047	0.0517484	0.927929	0.86964	0.990125	0.02374	0.965274	0.863482	1.07907	0.53419	0.989555	0.892094	1.09766	0.8422
5	73842825	rs2454845	2e-07	rs2454845 | 5:73842825:C:G	5:73842825:C:G	Sigs160.Wolf_CD8.CD68.ratio	Expression Signature - CD8 CD68 ratio	Suggestive	0.975212	0.917903	1.0361	0.4171	0.988072	0.932927	1.04648	0.6831	0.935577	0.874772	1.00061	0.0522212	0.927929	0.86964	0.990125	0.02376	0.965511	0.863687	1.07934	0.537067	0.989753	0.892272	1.09788	0.8454
5	73842937	rs494435	1.43e-07	rs494435 | 5:73842937:A:C	5:73842937:A:C	Sigs160.Wolf_CD8.CD68.ratio	Expression Signature - CD8 CD68 ratio	Suggestive	1.02532	0.965061	1.08933	0.4181	1.01227	0.95578	1.07211	0.6763	1.06876	0.999297	1.14304	0.0525583	1.07745	1.00977	1.14967	0.02414	1.03569	0.926467	1.15779	0.537397	1.01035	0.910844	1.12073	0.8461
5	73843015	rs495291	1.43e-07	rs495291 | 5:73843015:C:T	5:73843015:C:T	Sigs160.Wolf_CD8.CD68.ratio	Expression Signature - CD8 CD68 ratio	Suggestive	1.02532	0.965061	1.08933	0.4173	1.01227	0.95578	1.07211	0.6762	1.06873	0.999274	1.14302	0.0526403	1.07745	1.00977	1.14967	0.02419	1.03563	0.926413	1.15773	0.538057	1.01025	0.910753	1.12062	0.847
5	73843082	rs389781	1.43e-07	rs389781 | 5:73843082:C:T	5:73843082:C:T	Sigs160.Wolf_CD8.CD68.ratio	Expression Signature - CD8 CD68 ratio	Suggestive	0.975212	0.917903	1.0361	0.4162	0.987775	0.932647	1.04616	0.674	0.935711	0.874899	1.00075	0.0527241	0.928207	0.869901	0.990422	0.02422	0.965642	0.863805	1.07949	0.538638	0.989951	0.892451	1.0981	0.8478
5	73843822	rs404406	1.25e-07	rs404406 | 5:73843822:G:T	5:73843822:G:T	Sigs160.Wolf_CD8.CD68.ratio	Expression Signature - CD8 CD68 ratio	Suggestive	1.02685	0.96651	1.09097	0.3902	1.01369	0.957119	1.07361	0.6419	1.06891	0.999417	1.14323	0.0521359	1.07756	1.00987	1.14979	0.02393	1.03237	0.923438	1.15415	0.575505	1.00733	0.908115	1.11738	0.8909
5	73844042	rs365729	1.25e-07	rs365729 | 5:73844042:A:G	5:73844042:A:G	Sigs160.Wolf_CD8.CD68.ratio	Expression Signature - CD8 CD68 ratio	Suggestive	0.973848	0.916618	1.03465	0.3906	0.986492	0.931436	1.0448	0.6417	0.93553	0.874677	1.00062	0.0522497	0.928022	0.869727	0.990224	0.02399	0.969279	0.86696	1.08367	0.58355	0.993422	0.89558	1.10195	0.9005
5	73844056	rs369154	1.31e-07	rs369154 | 5:73844056:A:G	5:73844056:A:G	Sigs160.Wolf_CD8.CD68.ratio	Expression Signature - CD8 CD68 ratio	Suggestive	1.02573	0.965447	1.08977	0.4107	1.01278	0.956258	1.07265	0.6652	1.0695	0.999872	1.14398	0.0505505	1.07821	1.01048	1.15048	0.02306	1.03253	0.923443	1.1545	0.574173	1.00793	0.908482	1.11827	0.8808
5	73844328	rs424946	1.27e-07	rs424946 | 5:73844328:A:G	5:73844328:A:G	Sigs160.Wolf_CD8.CD68.ratio	Expression Signature - CD8 CD68 ratio	Suggestive	1.02624	0.96593	1.09031	0.4013	1.01319	0.95664	1.07307	0.6551	1.06817	0.99869	1.14249	0.0547499	1.07691	1.00927	1.1491	0.02521	1.03526	0.925954	1.15747	0.542723	1.00884	0.909478	1.11905	0.8685
5	73844594	rs383627	1.2e-07	rs383627 | 5:73844594:C:G	5:73844594:C:G	Sigs160.Wolf_CD8.CD68.ratio	Expression Signature - CD8 CD68 ratio	Suggestive	1.02737	0.966804	1.09173	0.3837	1.0142	0.95741	1.07436	0.6311	1.06933	0.999543	1.14398	0.051684	1.07778	1.00988	1.15024	0.02406	1.03537	0.925691	1.15805	0.54289	1.00874	0.909031	1.11938	0.8702
5	73844622	rs412482	1.2e-07	rs412482 | 5:73844622:A:G	5:73844622:A:G	Sigs160.Wolf_CD8.CD68.ratio	Expression Signature - CD8 CD68 ratio	Suggestive	1.02747	0.9669	1.09184	0.382	1.0143	0.957505	1.07447	0.628	1.06937	0.999559	1.14405	0.051628	1.07778	1.00988	1.15024	0.02412	1.035	0.925324	1.15768	0.547201	1.00844	0.908758	1.11905	0.875
5	73844632	rs418526	2.99e-08	rs418526 | 5:73844632:A:G	5:73844632:A:G	Sigs160.Wolf_CD8.CD68.ratio	Expression Signature - CD8 CD68 ratio	GW Significant	0.972972	0.915076	1.03453	0.3811	0.982161	0.92662	1.04103	0.5457	0.937004	0.875304	1.00305	0.0612929	0.930717	0.871398	0.994074	0.03265	0.962137	0.859379	1.07718	0.502976	0.991834	0.892922	1.1017	0.8779
5	73844657	rs418845	1.43e-07	rs418845 | 5:73844657:A:G	5:73844657:A:G	Sigs160.Wolf_CD8.CD68.ratio	Expression Signature - CD8 CD68 ratio	Suggestive	1.02747	0.9669	1.09184	0.3823	1.0143	0.957505	1.07447	0.6284	1.06928	0.99949	1.14395	0.0518704	1.07778	1.00988	1.15024	0.02416	1.03565	0.925927	1.15836	0.539864	1.00894	0.909213	1.11961	0.8676
5	73845248	rs390320	5.35e-08	rs390320 | 5:73845248:C:G	5:73845248:C:G	Sigs160.Wolf_CD8.CD68.ratio	Expression Signature - CD8 CD68 ratio	Suggestive	0.973167	0.915439	1.03453	0.3828	0.982751	0.927358	1.04145	0.5573	0.938058	0.876432	1.00402	0.06525	0.931462	0.872267	0.994674	0.03419	0.964276	0.861556	1.07924	0.526728	0.959829	0.859043	1.07244	0.4688
5	73846242	rs442283	5.97e-08	rs442283 | 5:73846242:A:G	5:73846242:A:G	Sigs160.Wolf_CD8.CD68.ratio	Expression Signature - CD8 CD68 ratio	Suggestive	0.992727	0.937874	1.05079	0.8022	0.986295	0.934175	1.04132	0.6173	0.964207	0.905298	1.02695	0.257227	0.969088	0.911602	1.0302	0.3136	1.04483	0.941099	1.16	0.411037	1.04791	0.950834	1.1549	0.3453
5	73847897	rs298392	1.1e-07	rs298392 | 5:73847897:C:T	5:73847897:C:T	Sigs160.Wolf_CD8.CD68.ratio	Expression Signature - CD8 CD68 ratio	Suggestive	1.03769	0.975946	1.10335	0.2371	1.02634	0.968301	1.08786	0.382	1.06988	0.999508	1.1452	0.051793	1.07605	1.00767	1.14908	0.02869	1.02624	0.916649	1.14892	0.653089	1.00481	0.904606	1.11612	0.928
5	73849983	rs298387	5.97e-07	rs298387 | 5:73849983:G:T	5:73849983:G:T	Sigs160.Wolf_CD8.CD68.ratio	Expression Signature - CD8 CD68 ratio	Suggestive	0.969863	0.912331	1.03102	0.3268	0.983045	0.927636	1.04176	0.5638	0.937727	0.876188	1.00359	0.063496	0.930345	0.871391	0.993287	0.0305	0.973753	0.870048	1.08982	0.643407	0.998601	0.899367	1.10878	0.9798
5	132854683	rs77867987	6.92e-07	rs77867987 | 5:132854683:A:T	5:132854683:A:T	Sigs160.Senbabaoglu_APM1	Expression Signature - APM1	Suggestive	1.11672	0.905098	1.37783	0.3032	1.13202	0.926527	1.38308	0.2249	0.954555	0.755529	1.20601	0.69668	0.975017	0.776275	1.22464	0.8277	1.015	0.682842	1.50872	0.941327	1.02122	0.68721	1.51758	0.9173
5	134827079	rs72787140	9.04e-07	rs72787140 | 5:134827079:A:G	5:134827079:A:G	Sigs160.Bindea_CD8.T.cells	Leukocyte Subset ES - CD8 T cells	Suggestive	1.07122	0.873167	1.3142	0.5098	1.02511	0.841003	1.24952	0.806	0.823885	0.656537	1.03389	0.0945965	0.837696	0.670221	1.04702	0.1197	1.00414	0.69047	1.46031	0.982739	1.00411	0.690419	1.46032	0.9827
5	138844599	rs28419191	2.84e-07	rs28419191 | 5:138844599:C:T	5:138844599:C:T	Sigs160.Wolf_IFN.21978456	Expression Signature - IFN 21978456	Suggestive	1.02388	0.944636	1.10977	0.5659	1.00773	0.932472	1.08906	0.8462	0.993749	0.908632	1.08684	0.89084	0.994217	0.910997	1.08504	0.8958	1.04403	0.896997	1.21516	0.577964	1.05148	0.912018	1.21227	0.4891
5	138857919	rs1131769	8.27e-08	rs1131769 | 5:138857919:C:T	5:138857919:C:T	Sigs160.Wolf_IFN.21978456	Expression Signature - IFN 21978456	Suggestive	1.01319	0.936052	1.09668	0.7462	1.0023	0.928542	1.08192	0.9527	1.01257	0.927319	1.10565	0.780785	1.01076	0.927424	1.10158	0.808	1.0294	0.886795	1.19493	0.703314	1.03998	0.904164	1.19619	0.5834
5	138862744	rs13166214	9.09e-07	rs13166214 | 5:138862744:A:G	5:138862744:A:G	Sigs160.Wolf_IFN.21978456	Expression Signature - IFN 21978456	Suggestive	1.01928	0.96202	1.07996	0.5175	1.01379	0.958904	1.07183	0.6297	0.986038	0.924595	1.05156	0.668453	0.975895	0.916567	1.03906	0.4464	1.02354	0.918849	1.14015	0.672595	1.01268	0.91527	1.12046	0.8072
5	171584615	rs143554311	2.56e-07	rs143554311 | 5:171584615:A:G	5:171584615:A:G	Sigs160.Bindea_CD8.T.cells	Leukocyte Subset ES - CD8 T cells	Suggestive	0.933233	0.59879	1.45447	0.7603	0.937161	0.615621	1.42664	0.7623	1.01222	0.678715	1.5096	0.952509	0.991239	0.672547	1.46095	0.9646	0.973834	0.485392	1.95379	0.940504	0.973848	0.485444	1.95364	0.9405
5	171585539	rs148048975	7.06e-07	rs148048975 | 5:171585539:C:G	5:171585539:C:G	Sigs160.Bindea_CD8.T.cells	Leukocyte Subset ES - CD8 T cells	Suggestive	0.931648	0.597656	1.45229	0.7547	0.890475	0.588518	1.34736	0.5829	1.01086	0.677809	1.50757	0.957753	0.990149	0.672334	1.4582	0.9601	0.975468	0.486207	1.95706	0.94426	0.975505	0.48627	1.95696	0.9443
5	171585590	rs141780998	9.59e-07	rs141780998 | 5:171585590:A:G	5:171585590:A:G	Sigs160.Bindea_CD8.T.cells	Leukocyte Subset ES - CD8 T cells	Suggestive	0.935289	0.598465	1.46168	0.7689	0.896282	0.591775	1.35748	0.6051	1.01967	0.682604	1.52318	0.924218	0.997304	0.676662	1.46988	0.9889	0.975188	0.484808	1.96158	0.943825	0.975212	0.484792	1.96175	0.9438
6	7715735	rs78286152	2.7e-07	rs78286152 | 6:7715735:A:G	6:7715735:A:G	Sigs160.Bindea_Eosinophils	Leukocyte Subset ES - Eosinophils	Suggestive	1.0933	0.707292	1.68997	0.6882	1.11739	0.739359	1.68872	0.5985	0.908951	0.595435	1.38754	0.658284	0.957145	0.6306	1.45279	0.8371	0.721857	0.355561	1.46551	0.366992	0.721877	0.355565	1.46558	0.367
6	9108803	rs62395461	8.41e-07	rs62395461 | 6:9108803:A:G	6:9108803:A:G	Sigs160.Wolf_Bcell.mg.IGJ	Expression Signature - Bcell mg IGJ	Suggestive	0.945161	0.860464	1.0382	0.2391	0.946391	0.863442	1.03731	0.2392	1.01937	0.918199	1.13168	0.719091	1.0007	0.902672	1.10937	0.9886	0.970085	0.815324	1.15422	0.731964	0.975505	0.824347	1.15438	0.7728
6	29335925	NA	2.34e-07	6:29335925:A:G	6:29335925:A:G	Sigs160.Wolf_TGFB.PCA.17349583	Expression Signature - TGFB PCA 17349583	Suggestive	0.983045	0.927636	1.04176	0.5639	0.976383	0.924424	1.03126	0.392	1.01225	0.949105	1.0796	0.711031	1.02337	0.96172	1.08897	0.4656	1.08552	0.974172	1.2096	0.137249	1.06014	0.953107	1.17919	0.2818
6	29336147	NA	3.5e-07	6:29336147:A:G	6:29336147:A:G	Sigs160.Wolf_TGFB.PCA.17349583	Expression Signature - TGFB PCA 17349583	Suggestive	1.01715	0.959814	1.0779	0.5659	1.02409	0.969588	1.08165	0.3938	0.987837	0.926209	1.05357	0.709681	0.977067	0.918207	1.0397	0.4641	0.921422	0.8269	1.02675	0.138347	0.943461	0.848209	1.04941	0.2837
6	29341449	NA	3.5e-07	6:29341449:A:G	6:29341449:A:G	Sigs160.Wolf_TGFB.PCA.17349583	Expression Signature - TGFB PCA 17349583	Suggestive	0.983144	0.927729	1.04187	0.5653	0.976481	0.924517	1.03137	0.3937	1.01423	0.950881	1.08179	0.667739	1.02532	0.963549	1.09104	0.4311	1.0816	0.970554	1.20534	0.155837	1.05643	0.949591	1.1753	0.3126
6	29342825	NA	2.08e-07	6:29342825:A:G	6:29342825:A:G	Sigs160.Wolf_TGFB.PCA.17349583	Expression Signature - TGFB PCA 17349583	Suggestive	1.01664	0.959146	1.07757	0.5769	1.02368	0.96901	1.08143	0.4025	0.986803	0.925173	1.05254	0.686416	0.97609	0.91729	1.03866	0.4453	0.924831	0.829909	1.03061	0.157271	0.946959	0.851353	1.0533	0.3156
6	29343333	NA	3e-07	6:29343333:C:T	6:29343333:C:T	Sigs160.Wolf_TGFB.PCA.17349583	Expression Signature - TGFB PCA 17349583	Suggestive	0.983537	0.927918	1.04249	0.5752	0.976774	0.924613	1.03188	0.4014	1.01337	0.950077	1.08088	0.68652	1.0245	0.962778	1.09017	0.4458	1.0812	0.970228	1.20487	0.157656	1.05601	0.949397	1.1746	0.3154
6	29343989	NA	2.27e-07	6:29343989:G:T	6:29343989:G:T	Sigs160.Wolf_TGFB.PCA.17349583	Expression Signature - TGFB PCA 17349583	Suggestive	1.01867	0.961066	1.07973	0.5338	1.02829	0.973381	1.0863	0.3189	0.982587	0.921191	1.04807	0.593646	0.971999	0.913445	1.03431	0.3703	0.925655	0.830583	1.03161	0.162356	0.946674	0.850931	1.05319	0.3135
6	29344036	NA	2.26e-07	6:29344036:C:T	6:29344036:C:T	Sigs160.Wolf_TGFB.PCA.17349583	Expression Signature - TGFB PCA 17349583	Suggestive	1.01826	0.960682	1.0793	0.5425	1.02788	0.972991	1.08587	0.326	0.982161	0.920791	1.04762	0.584584	0.971611	0.91308	1.03389	0.3637	0.925689	0.830606	1.03166	0.162597	0.946674	0.850931	1.05319	0.3139
6	29344083	NA	2.16e-07	6:29344083:A:G	6:29344083:A:G	Sigs160.Wolf_TGFB.PCA.17349583	Expression Signature - TGFB PCA 17349583	Suggestive	0.981277	0.925786	1.04009	0.5244	0.972097	0.920185	1.02694	0.3132	1.01764	0.954046	1.08546	0.595452	1.02881	0.966831	1.09476	0.3713	1.08132	0.970244	1.20511	0.157435	1.05728	0.950351	1.17624	0.306
6	29344179	NA	4.93e-07	6:29344179:G:T	6:29344179:G:T	Sigs160.Wolf_TGFB.PCA.17349583	Expression Signature - TGFB PCA 17349583	Suggestive	1.02153	0.963761	1.08276	0.4734	1.03087	0.975817	1.08902	0.2776	0.985233	0.923588	1.05099	0.651826	0.974335	0.915461	1.037	0.4134	0.927583	0.832265	1.03382	0.174199	0.948665	0.85272	1.0554	0.3325
6	29344447	NA	2.88e-07	6:29344447:G:T	6:29344447:G:T	Sigs160.Wolf_TGFB.PCA.17349583	Expression Signature - TGFB PCA 17349583	Suggestive	1.02163	0.963857	1.08287	0.4713	1.03097	0.975915	1.08913	0.2761	0.985311	0.923659	1.05108	0.653575	0.974433	0.915552	1.0371	0.4147	0.927612	0.83229	1.03385	0.174389	0.948665	0.85272	1.0554	0.3326
6	29344508	NA	4.28e-07	6:29344508:A:T	6:29344508:A:T	Sigs160.Wolf_TGFB.PCA.17349583	Expression Signature - TGFB PCA 17349583	Suggestive	0.978827	0.923475	1.0375	0.4709	0.96996	0.918163	1.02468	0.2761	1.01489	0.951387	1.08263	0.653935	1.02624	0.964228	1.09224	0.415	1.07804	0.967254	1.2015	0.174401	1.05411	0.947504	1.17272	0.3326
6	29344704	NA	2.88e-07	6:29344704:C:T	6:29344704:C:T	Sigs160.Wolf_TGFB.PCA.17349583	Expression Signature - TGFB PCA 17349583	Suggestive	1.02173	0.963954	1.08298	0.4701	1.03107	0.976012	1.08924	0.2747	0.985351	0.923696	1.05112	0.654465	0.974433	0.915552	1.0371	0.4154	0.927633	0.832308	1.03388	0.17452	0.948665	0.85272	1.0554	0.3328
6	29345631	NA	3.14e-07	6:29345631:A:C	6:29345631:A:C	Sigs160.Wolf_TGFB.PCA.17349583	Expression Signature - TGFB PCA 17349583	Suggestive	0.978632	0.92329	1.03729	0.4678	0.969766	0.91798	1.02447	0.2734	1.01485	0.951335	1.08261	0.654863	1.02624	0.964228	1.09224	0.4157	1.07818	0.967359	1.20169	0.173736	1.05422	0.947599	1.17284	0.3316
6	29347044	NA	2.09e-07	6:29347044:A:G	6:29347044:A:G	Sigs160.Wolf_TGFB.PCA.17349583	Expression Signature - TGFB PCA 17349583	Suggestive	1.02112	0.963376	1.08233	0.4817	1.03056	0.975525	1.0887	0.2832	0.986364	0.924642	1.05221	0.677119	0.975407	0.916468	1.03814	0.4329	0.927796	0.832455	1.03406	0.175527	0.948854	0.852891	1.05562	0.3343
6	29349232	NA	2.67e-07	6:29349232:A:G	6:29349232:A:G	Sigs160.Wolf_TGFB.PCA.17349583	Expression Signature - TGFB PCA 17349583	Suggestive	1.02214	0.96415	1.08362	0.4622	1.03149	0.976212	1.08989	0.2701	0.985208	0.923467	1.05108	0.651799	0.974335	0.915461	1.037	0.4135	0.928844	0.833232	1.03543	0.18291	0.949994	0.853747	1.05709	0.3461
6	29349494	NA	2.67e-07	6:29349494:A:G	6:29349494:A:G	Sigs160.Wolf_TGFB.PCA.17349583	Expression Signature - TGFB PCA 17349583	Suggestive	0.978338	0.922832	1.03718	0.4624	0.969476	0.917524	1.02437	0.2701	1.01496	0.951346	1.08283	0.653016	1.02634	0.964324	1.09235	0.4144	1.07628	0.965471	1.1998	0.184814	1.05232	0.945709	1.17096	0.3491
6	29349609	NA	1.75e-07	6:29349609:C:T	6:29349609:C:T	Sigs160.Wolf_TGFB.PCA.17349583	Expression Signature - TGFB PCA 17349583	Suggestive	1.02081	0.963087	1.082	0.4887	1.02081	0.963087	1.082	0.4879
6	29350221	NA	2.53e-07	6:29350221:C:G	6:29350221:C:G	Sigs160.Wolf_TGFB.PCA.17349583	Expression Signature - TGFB PCA 17349583	Suggestive	0.978436	0.922924	1.03729	0.4638	0.969573	0.917616	1.02447	0.2715	1.01474	0.951124	1.08261	0.657815	1.02614	0.964131	1.09213	0.4181	1.0754	0.964649	1.19887	0.189878	1.05148	0.944953	1.17002	0.3569
6	31109810	NA	9.88e-08	6:31109810:A:G	6:31109810:A:G	Sigs160.Wolf_MHC2.21978456	Expression Signature - MHC2 21978456	Suggestive	0.996108	0.939962	1.05561	0.8956	0.981277	0.928512	1.03704	0.5032	0.990871	0.929064	1.05679	0.780197	1.0014	0.940891	1.0658	0.9653	0.994347	0.892894	1.10733	0.917766	1.00511	0.909679	1.11056	0.9196
6	31109947	rs2523833	9.88e-08	rs2523833 | 6:31109947:C:T	6:31109947:C:T	Sigs160.Wolf_MHC2.21978456	Expression Signature - MHC2 21978456	Suggestive	0.996008	0.939868	1.0555	0.893	0.981179	0.928419	1.03694	0.5011	0.990806	0.928998	1.05673	0.778688	1.0013	0.940797	1.0657	0.9667	0.994464	0.892992	1.10747	0.919475	1.00521	0.90977	1.11067	0.9188
6	31110391	rs1576	9.88e-08	rs1576 | 6:31110391:C:G	6:31110391:C:G	Sigs160.Wolf_MHC2.21978456	Expression Signature - MHC2 21978456	Suggestive	0.996008	0.939868	1.0555	0.893	0.981081	0.928326	1.03683	0.4986	0.990806	0.928998	1.05673	0.778688	1.0016	0.941079	1.06602	0.9603	0.994464	0.892992	1.10747	0.919475	1.00491	0.909497	1.11034	0.9232
6	31112108	rs1265079	1.64e-07	rs1265079 | 6:31112108:G:T	6:31112108:G:T	Sigs160.Wolf_MHC2.21978456	Expression Signature - MHC2 21978456	Suggestive	0.994117	0.938084	1.0535	0.8428	0.979709	0.927028	1.03538	0.4678	0.989353	0.927633	1.05518	0.744677	0.9998	0.939387	1.0641	0.9961	0.997103	0.895355	1.11041	0.957865	1.00713	0.9115	1.11278	0.889
6	31112602	rs1265078	1.64e-07	rs1265078 | 6:31112602:C:G	6:31112602:C:G	Sigs160.Wolf_MHC2.21978456	Expression Signature - MHC2 21978456	Suggestive	0.994117	0.938084	1.0535	0.8428	0.979709	0.927028	1.03538	0.4678	0.989353	0.927633	1.05518	0.744677	0.9998	0.939387	1.0641	0.9961	0.997103	0.895355	1.11041	0.957865	1.00713	0.9115	1.11278	0.8894
6	31112737	rs130079	3.24e-09	rs130079 | 6:31112737:A:C	6:31112737:A:C	Sigs160.Wolf_MHC2.21978456	Expression Signature - MHC2 21978456	GW Significant	0.982947	0.922286	1.0476	0.5969	0.979611	0.9215	1.04139	0.5089	1.01746	0.948078	1.09193	0.630955	1.02061	0.952943	1.09308	0.5599	1.04111	0.924146	1.17289	0.507555	1.04718	0.936854	1.1705	0.4176
6	31113083	rs1265076	1.64e-07	rs1265076 | 6:31113083:A:G	6:31113083:A:G	Sigs160.Wolf_MHC2.21978456	Expression Signature - MHC2 21978456	Suggestive	0.994117	0.938084	1.0535	0.8428	0.979709	0.927028	1.03538	0.4678	0.989353	0.927633	1.05518	0.744677	0.9998	0.939387	1.0641	0.9961	0.997103	0.895355	1.11041	0.957865	1.00702	0.91123	1.11289	0.8908
6	31113940	rs746646	2.04e-07	rs746646 | 6:31113940:C:T	6:31113940:C:T	Sigs160.Wolf_MHC2.21978456	Expression Signature - MHC2 21978456	Suggestive	1.00592	0.949219	1.066	0.8428	1.02071	0.965826	1.07872	0.4678	1.01076	0.947706	1.07801	0.744677	1.0002	0.939763	1.06452	0.9962	1.00291	0.900565	1.11688	0.957865	0.993124	0.898651	1.09753	0.8924
6	31114182	rs746647	2.35e-07	rs746647 | 6:31114182:A:G	6:31114182:A:G	Sigs160.Wolf_MHC2.21978456	Expression Signature - MHC2 21978456	Suggestive	1.00592	0.949219	1.066	0.8429	1.02071	0.965826	1.07872	0.4678	1.01077	0.947715	1.07802	0.74448	1.0002	0.939763	1.06452	0.996	1.00289	0.900555	1.11686	0.958043	0.993124	0.898651	1.09753	0.8927
6	31114855	rs1265071	4.73e-09	rs1265071 | 6:31114855:A:C	6:31114855:A:C	Sigs160.Wolf_MHC2.21978456	Expression Signature - MHC2 21978456	GW Significant	1.01735	0.954565	1.08426	0.5969	1.02081	0.960259	1.08519	0.5089	0.982842	0.915817	1.05477	0.63108	0.979807	0.914846	1.04938	0.5599	0.960507	0.852594	1.08208	0.507535	0.955137	0.854342	1.06783	0.4197
6	31115700	rs1265069	2e-07	rs1265069 | 6:31115700:A:G	6:31115700:A:G	Sigs160.Wolf_MHC2.21978456	Expression Signature - MHC2 21978456	Suggestive	1.00592	0.949219	1.066	0.8427	1.02071	0.965826	1.07872	0.4678	1.01076	0.947708	1.07801	0.744641	1.0002	0.939763	1.06452	0.9962	1.00291	0.900573	1.11689	0.957733	0.993322	0.898831	1.09775	0.8956
6	31116142	rs1265067	2.76e-07	rs1265067 | 6:31116142:A:G	6:31116142:A:G	Sigs160.Wolf_MHC2.21978456	Expression Signature - MHC2 21978456	Suggestive	0.994217	0.938178	1.0536	0.8435	0.979807	0.92712	1.03549	0.4698	0.989339	0.927619	1.05517	0.744356	0.9998	0.939387	1.0641	0.9959	0.997138	0.895384	1.11045	0.95837	1.00672	0.910778	1.11277	0.8962
6	31117188	rs1265114	2.52e-07	rs1265114 | 6:31117188:C:T	6:31117188:C:T	Sigs160.Wolf_MHC2.21978456	Expression Signature - MHC2 21978456	Suggestive	0.994117	0.938084	1.0535	0.8429	0.979709	0.927028	1.03538	0.4676	0.989345	0.927626	1.05517	0.74448	0.9998	0.939387	1.0641	0.9962	0.997115	0.895366	1.11043	0.958043	1.00602	0.910141	1.112	0.9068
6	31118019	rs1265112	2.52e-07	rs1265112 | 6:31118019:C:T	6:31118019:C:T	Sigs160.Wolf_MHC2.21978456	Expression Signature - MHC2 21978456	Suggestive	1.00592	0.949219	1.066	0.8429	1.02071	0.965826	1.07872	0.4678	1.01077	0.947715	1.07802	0.74448	1.0002	0.939763	1.06452	0.9961	1.00289	0.900555	1.11686	0.958043	0.99362	0.898925	1.09829	0.9003
6	31118942	rs2517985	2.19e-07	rs2517985 | 6:31118942:C:T	6:31118942:C:T	Sigs160.Wolf_MHC2.21978456	Expression Signature - MHC2 21978456	Suggestive	1.00592	0.949219	1.066	0.8429	1.02071	0.965826	1.07872	0.4678	1.01077	0.947715	1.07802	0.74448	1.0002	0.939763	1.06452	0.996	1.00289	0.900555	1.11686	0.958043	0.99372	0.899015	1.0984	0.9013
6	31119380	rs1265111	2.19e-07	rs1265111 | 6:31119380:A:G	6:31119380:A:G	Sigs160.Wolf_MHC2.21978456	Expression Signature - MHC2 21978456	Suggestive	0.994217	0.938178	1.0536	0.8443	0.979807	0.92712	1.03549	0.4698	0.989398	0.927672	1.05523	0.745729	0.9999	0.939481	1.0642	0.9973	0.997018	0.895275	1.11032	0.956633	1.00622	0.910323	1.11222	0.9038
6	31121945	rs3094662	2.46e-08	rs3094662 | 6:31121945:A:C	6:31121945:A:C	Sigs160.Wolf_MHC2.21978456	Expression Signature - MHC2 21978456	GW Significant	0.959637	0.891284	1.03323	0.2743	0.972486	0.906054	1.04379	0.4402	0.98401	0.90658	1.06805	0.699898	0.983242	0.908032	1.06468	0.6772	0.960928	0.836801	1.10347	0.572217	0.942707	0.828804	1.07226	0.3692
6	31122482	rs130076	2.6e-08	rs130076 | 6:31122482:A:G	6:31122482:A:G	Sigs160.Wolf_MHC2.21978456	Expression Signature - MHC2 21978456	GW Significant	1.04206	0.967837	1.12198	0.2743	1.02829	0.958049	1.10369	0.4402	1.01706	0.937043	1.10392	0.685744	1.01786	0.939999	1.10216	0.6637	1.04115	0.90667	1.19557	0.56768	1.06109	0.932886	1.20692	0.3666
6	31122500	rs130065	2.86e-08	rs130065 | 6:31122500:A:G	6:31122500:A:G	Sigs160.Wolf_MHC2.21978456	Expression Signature - MHC2 21978456	GW Significant	1.03345	0.958145	1.11467	0.3945	1.01816	0.947125	1.09453	0.6259	1.02569	0.943078	1.11554	0.553859	1.0246	0.944371	1.11164	0.5595	1.01283	0.879144	1.16684	0.859922	1.02737	0.900407	1.17223	0.6886
6	31125705	rs720466	3.37e-08	rs720466 | 6:31125705:C:G	6:31125705:C:G	Sigs160.Wolf_MHC2.21978456	Expression Signature - MHC2 21978456	GW Significant	1.00944	0.947891	1.07499	0.7694	1.0142	0.954786	1.07731	0.6483	0.982487	0.916154	1.05362	0.620368	0.977947	0.913646	1.04677	0.52	0.962032	0.855321	1.08206	0.518746	0.961847	0.861018	1.07448	0.4909
6	31125978	rs3130455	2.81e-08	rs3130455 | 6:31125978:A:T	6:31125978:A:T	Sigs160.Wolf_MHC2.21978456	Expression Signature - MHC2 21978456	GW Significant	0.960597	0.892176	1.03427	0.2858	0.966765	0.898961	1.03968	0.3624					1.15269	0.761221	1.74548	0.5021					0.831853	0.581358	1.19028	0.3139
6	31127562	rs1150765	3.15e-08	rs1150765 | 6:31127562:C:T	6:31127562:C:T	Sigs160.Wolf_MHC2.21978456	Expression Signature - MHC2 21978456	GW Significant	0.990446	0.930051	1.05476	0.7656	0.9859	0.928144	1.04725	0.6439	1.0177	0.94899	1.09139	0.622748	1.02245	0.955222	1.09441	0.522	1.0397	0.924366	1.16942	0.516369	1.03987	0.930866	1.16165	0.4884
6	31138107	NA	4.33e-08	6:31138107:A:G	6:31138107:A:G	Sigs160.Wolf_MHC2.21978456	Expression Signature - MHC2 21978456	GW Significant	0.991933	0.930352	1.05759	0.8041	0.987084	0.928349	1.04954	0.6794	1.03071	0.959889	1.10675	0.405035	1.03759	0.968228	1.11192	0.2955	1.04404	0.926117	1.17698	0.480937	1.04571	0.933894	1.17092	0.4389
6	31140047	NA	5.09e-08	6:31140047:A:G	6:31140047:A:G	Sigs160.Wolf_MHC2.21978456	Expression Signature - MHC2 21978456	Suggestive	0.985112	0.923412	1.05093	0.6508	0.979513	0.920686	1.0421	0.5131	1.03679	0.964809	1.11414	0.325145	1.04237	0.97212	1.1177	0.2436	1.02016	0.903805	1.1515	0.746652	1.01979	0.909318	1.14369	0.7369
6	31142265	NA	5.92e-08	6:31142265:C:G	6:31142265:C:G	Sigs160.Wolf_MHC2.21978456	Expression Signature - MHC2 21978456	Suggestive	1.00813	0.952055	1.06751	0.783	1.02409	0.969778	1.08143	0.3909	0.986643	0.925702	1.0516	0.67936	0.977262	0.918751	1.0395	0.4649	1.02282	0.919722	1.13747	0.677279	1.02593	0.928337	1.13378	0.6154
6	31142758	NA	8.14e-07	6:31142758:C:T	6:31142758:C:T	Sigs160.Wolf_MHC2.21978456	Expression Signature - MHC2 21978456	Suggestive	0.967829	0.885428	1.0579	0.4712	0.986689	0.906406	1.07408	0.756	0.990511	0.897235	1.09348	0.85016	0.991536	0.901092	1.09106	0.862	0.931303	0.786896	1.10221	0.407722	0.917136	0.784805	1.07178	0.2765
6	31143652	NA	8.96e-08	6:31143652:C:G	6:31143652:C:G	Sigs160.Wolf_MHC2.21978456	Expression Signature - MHC2 21978456	Suggestive	1.01511	0.951347	1.08315	0.651	1.02132	0.959798	1.08679	0.5063	0.961312	0.894472	1.03315	0.28333	0.956763	0.892105	1.02611	0.2151	0.978929	0.867124	1.10515	0.73071	0.979611	0.873318	1.09884	0.7248
6	31144717	NA	3.97e-08	6:31144717:A:T	6:31144717:A:T	Sigs160.Wolf_MHC2.21978456	Expression Signature - MHC2 21978456	GW Significant	1.01928	0.958069	1.08441	0.5467	1.02316	0.964548	1.08534	0.4477	0.967133	0.902725	1.03614	0.341998	0.965412	0.902997	1.03214	0.3011	1.00801	0.897869	1.13166	0.892524	1.01076	0.905866	1.12779	0.8478
6	31147194	NA	8.96e-08	6:31147194:C:T	6:31147194:C:T	Sigs160.Wolf_MHC2.21978456	Expression Signature - MHC2 21978456	Suggestive	1.01694	0.953061	1.0851	0.6116	1.02296	0.961335	1.08853	0.4742	0.959328	0.892663	1.03097	0.258605	0.954946	0.890411	1.02416	0.1961	0.978535	0.866823	1.10464	0.725707	0.979513	0.873059	1.09895	0.7239
6	31147476	NA	6.86e-08	6:31147476:A:G	6:31147476:A:G	Sigs160.Wolf_MHC2.21978456	Expression Signature - MHC2 21978456	Suggestive	0.985999	0.92642	1.04941	0.6568	0.980689	0.924143	1.04069	0.5213	1.02917	0.960183	1.10311	0.416771	1.03169	0.964613	1.10343	0.3634	1.00811	0.896985	1.133	0.892178	1.001	0.896243	1.118	0.9859
6	31152818	NA	9.57e-08	6:31152818:A:C	6:31152818:A:C	Sigs160.Wolf_MHC2.21978456	Expression Signature - MHC2 21978456	Suggestive	0.981572	0.92226	1.0447	0.5594	0.97609	0.91981	1.03581	0.4244	1.02813	0.959295	1.1019	0.432752	1.03128	0.964417	1.10278	0.3682	0.997615	0.887757	1.12107	0.968005	0.991536	0.887595	1.10765	0.8803
6	31153020	NA	5.25e-08	6:31153020:C:T	6:31153020:C:T	Sigs160.Wolf_MHC2.21978456	Expression Signature - MHC2 21978456	Suggestive	1.02112	0.959983	1.08615	0.5063	1.02614	0.967539	1.08828	0.3903	0.965213	0.901245	1.03372	0.311627	0.963194	0.901452	1.02917	0.2683	1.01728	0.906584	1.1415	0.770656	1.02	0.914326	1.13788	0.7223
6	31154354	NA	4.88e-08	6:31154354:A:T	6:31154354:A:T	Sigs160.Wolf_MHC2.21978456	Expression Signature - MHC2 21978456	GW Significant	0.979513	0.920867	1.04189	0.5105	0.974725	0.919064	1.03376	0.3937	1.03587	0.967229	1.10938	0.313819	1.038	0.971467	1.1091	0.2703	0.982161	0.875293	1.10208	0.7594	0.979513	0.878036	1.09272	0.7108
6	31154434	NA	3.76e-08	6:31154434:C:T	6:31154434:C:T	Sigs160.Wolf_MHC2.21978456	Expression Signature - MHC2 21978456	GW Significant	0.978632	0.920219	1.04075	0.492	0.973848	0.918417	1.03262	0.3746	1.04086	0.971936	1.11468	0.252023	1.04279	0.975946	1.11421	0.2157	0.982347	0.875624	1.10208	0.761485	0.979611	0.878124	1.09283	0.7121
6	31154493	NA	7.41e-08	6:31154493:A:G	6:31154493:A:G	Sigs160.Wolf_MHC2.21978456	Expression Signature - MHC2 21978456	Suggestive	0.983931	0.922124	1.04988	0.6248	0.978045	0.919126	1.04074	0.4833	1.04249	0.970056	1.12033	0.257516	1.04739	0.976606	1.1233	0.1945	1.01838	0.902109	1.14964	0.768393	1.01664	0.905971	1.14082	0.7791
6	31154633	NA	7.41e-08	6:31154633:C:T	6:31154633:C:T	Sigs160.Wolf_MHC2.21978456	Expression Signature - MHC2 21978456	Suggestive	1.01633	0.95249	1.08445	0.6246	1.02245	0.960855	1.08799	0.4832	0.959298	0.892647	1.03093	0.258167	0.954851	0.890322	1.02406	0.1952	0.982099	0.869969	1.10868	0.770263	0.983832	0.876737	1.10401	0.7812
6	31155785	NA	3.23e-08	6:31155785:C:G	6:31155785:C:G	Sigs160.Wolf_MHC2.21978456	Expression Signature - MHC2 21978456	GW Significant	1.04196	0.963198	1.12715	0.305	1.0247	0.950781	1.10437	0.523	1.03894	0.952169	1.13362	0.390693	1.04091	0.956594	1.13267	0.3522	1.01297	0.874479	1.1734	0.863553	1.03097	0.897387	1.18444	0.6661
6	31161229	NA	3.28e-08	6:31161229:A:G	6:31161229:A:G	Sigs160.Wolf_MHC2.21978456	Expression Signature - MHC2 21978456	GW Significant	1.04331	0.964451	1.12862	0.2902	1.02593	0.951922	1.10569	0.5031	1.0392	0.952343	1.13397	0.388002	1.04123	0.956694	1.13323	0.3497	1.01069	0.872425	1.17086	0.887363	1.02788	0.894348	1.18135	0.6982
6	31161577	NA	2.62e-08	6:31161577:A:G	6:31161577:A:G	Sigs160.Wolf_MHC2.21978456	Expression Signature - MHC2 21978456	GW Significant	0.95839	0.885949	1.03676	0.29	0.974627	0.90432	1.0504	0.5016	0.962313	0.881878	1.05008	0.388437	0.960501	0.882522	1.04537	0.3501	0.989195	0.853859	1.14598	0.884928	0.97268	0.846318	1.11791	0.6968
6	31163161	NA	3.06e-08	6:31163161:A:T	6:31163161:A:T	Sigs160.Wolf_MHC2.21978456	Expression Signature - MHC2 21978456	GW Significant	1.02	0.959115	1.08474	0.5295	1.02501	0.966664	1.08687	0.4081	0.966553	0.902532	1.03511	0.33068	0.964544	0.902715	1.03061	0.2853	1.02173	0.910582	1.14645	0.714457	1.02511	0.918549	1.14403	0.6577
6	31163638	NA	5.66e-08	6:31163638:C:G	6:31163638:C:G	Sigs160.Wolf_MHC2.21978456	Expression Signature - MHC2 21978456	Suggestive	0.982456	0.92309	1.04564	0.5772	0.976872	0.920546	1.03664	0.4401	1.02638	0.957699	1.09999	0.461255	1.02963	0.962875	1.10101	0.3934	0.99224	0.883	1.115	0.895856	0.985802	0.882289	1.10146	0.801
6	31166352	NA	6.85e-08	6:31166352:A:G	6:31166352:A:G	Sigs160.Wolf_MHC2.21978456	Expression Signature - MHC2 21978456	Suggestive	1.01755	0.956066	1.08299	0.5836	1.02337	0.964363	1.08599	0.4457	0.975053	0.90984	1.04494	0.474478	0.971999	0.90898	1.03939	0.4053	1.00912	0.898072	1.13389	0.87874	1.01593	0.909071	1.13534	0.7802
6	31176226	NA	3.52e-07	6:31176226:C:T	6:31176226:C:T	Sigs160.Wolf_MHC2.21978456	Expression Signature - MHC2 21978456	Suggestive	1.00682	0.944503	1.07325	0.8343	1.01035	0.950606	1.07386	0.7419	0.962846	0.896965	1.03357	0.29519	0.963869	0.899788	1.03251	0.2938	0.993933	0.882693	1.11919	0.919953	0.997902	0.890671	1.11804	0.9718
6	31176948	NA	9.69e-08	6:31176948:C:T	6:31176948:C:T	Sigs160.Wolf_MHC2.21978456	Expression Signature - MHC2 21978456	Suggestive	0.990248	0.931324	1.0529	0.7534	0.986985	0.930989	1.04635	0.6597	1.02316	0.955638	1.09545	0.511052	1.02102	0.955757	1.09074	0.5365	0.978841	0.872822	1.09774	0.714624	0.973264	0.872092	1.08617	0.6285
6	31177094	NA	9.69e-08	6:31177094:A:G	6:31177094:A:G	Sigs160.Wolf_MHC2.21978456	Expression Signature - MHC2 21978456	Suggestive	0.990446	0.93151	1.05311	0.7581	0.987183	0.931175	1.04656	0.6639	1.02327	0.955755	1.09556	0.508943	1.02112	0.955852	1.09084	0.5342	0.978585	0.872608	1.09743	0.711253	0.973069	0.872089	1.08574	0.6255
6	31177503	NA	3.83e-07	6:31177503:G:T	6:31177503:G:T	Sigs160.Wolf_MHC2.21978456	Expression Signature - MHC2 21978456	Suggestive	0.993322	0.931838	1.05886	0.836	0.989852	0.931317	1.05207	0.7441	1.03853	0.967469	1.1148	0.295941	1.03749	0.96851	1.11137	0.2945	1.00594	0.893358	1.1327	0.922125	1.0017	0.893887	1.12252	0.9762
6	31179193	NA	7.02e-07	6:31179193:A:G	6:31179193:A:G	Sigs160.Wolf_MHC2.21978456	Expression Signature - MHC2 21978456	Suggestive	0.992925	0.931466	1.05844	0.8267	0.989555	0.931037	1.05175	0.7355	1.03821	0.967174	1.11447	0.299822	1.03717	0.96822	1.11104	0.2979	1.00649	0.893839	1.13333	0.914978	1.0019	0.894066	1.12274	0.974
6	31183509	NA	5.93e-08	6:31183509:A:G	6:31183509:A:G	Sigs160.Wolf_MHC2.21978456	Expression Signature - MHC2 21978456	Suggestive	0.98738	0.929173	1.04923	0.6812	0.984816	0.929489	1.04344	0.6026	1.03078	0.963409	1.10287	0.37943	1.02788	0.962748	1.09742	0.4105	0.968088	0.864372	1.08425	0.574828	0.964158	0.86495	1.07475	0.5108
6	31184524	NA	5.02e-07	6:31184524:C:G	6:31184524:C:G	Sigs160.Wolf_MHC2.21978456	Expression Signature - MHC2 21978456	Suggestive	1.00753	0.945165	1.07401	0.8189	1.01096	0.951176	1.0745	0.7271	0.963452	0.897528	1.03422	0.303302	0.964351	0.900238	1.03303	0.3008	0.993103	0.881953	1.11826	0.909012	0.998301	0.890853	1.11871	0.9773
6	31187075	NA	5.85e-08	6:31187075:C:T	6:31187075:C:T	Sigs160.Wolf_MHC2.21978456	Expression Signature - MHC2 21978456	Suggestive	0.987775	0.929545	1.04965	0.6907	0.985112	0.929768	1.04375	0.6112	1.03111	0.963714	1.10321	0.374492	1.02819	0.963036	1.09775	0.4055	0.967561	0.863904	1.08366	0.568415	0.963773	0.864434	1.07453	0.5057
6	31190303	NA	1.01e-07	6:31190303:C:T	6:31190303:C:T	Sigs160.Wolf_MHC2.21978456	Expression Signature - MHC2 21978456	Suggestive	1.01116	0.950994	1.07514	0.7242	1.0144	0.956851	1.07542	0.6302	0.978233	0.913642	1.04739	0.52781	0.980199	0.917547	1.04713	0.5524	1.01989	0.909374	1.14383	0.736472	1.02685	0.919932	1.1462	0.6365
6	31191636	NA	4.43e-08	6:31191636:A:G	6:31191636:A:G	Sigs160.Wolf_MHC2.21978456	Expression Signature - MHC2 21978456	GW Significant	1.05327	0.973276	1.13984	0.1975	1.03427	0.959476	1.1149	0.3789	1.03664	0.949585	1.13167	0.421455	1.03811	0.953641	1.13006	0.388	1.01615	0.87673	1.17774	0.83152	1.02942	0.894463	1.18475	0.6863
6	31191867	NA	9.99e-08	6:31191867:C:T	6:31191867:C:T	Sigs160.Wolf_MHC2.21978456	Expression Signature - MHC2 21978456	Suggestive	0.985802	0.92424	1.05146	0.6641	0.983734	0.925016	1.04618	0.6023	1.03891	0.967026	1.11614	0.296839	1.03614	0.966494	1.1108	0.3172	1.00613	0.892011	1.13484	0.92077	1.00501	0.895261	1.12822	0.9325
6	31192192	NA	4.43e-08	6:31192192:G:T	6:31192192:G:T	Sigs160.Wolf_MHC2.21978456	Expression Signature - MHC2 21978456	GW Significant	1.05369	0.973665	1.1403	0.1947	1.03469	0.95986	1.11535	0.374	1.03667	0.949606	1.13171	0.421102	1.03811	0.953641	1.13006	0.3877	1.0158	0.876422	1.17735	0.835044	1.02901	0.89393	1.18451	0.6901
6	31194677	NA	3.78e-07	6:31194677:A:G	6:31194677:A:G	Sigs160.Wolf_MHC2.21978456	Expression Signature - MHC2 21978456	Suggestive	0.976676	0.912102	1.04582	0.4977	0.976872	0.91497	1.04296	0.4825	1.04956	0.97285	1.13233	0.21172	1.04227	0.96822	1.12198	0.2706	0.999405	0.879831	1.13523	0.992697	0.9992	0.884172	1.12919	0.9893
6	31195095	NA	9.15e-08	6:31195095:A:T	6:31195095:A:T	Sigs160.Wolf_MHC2.21978456	Expression Signature - MHC2 21978456	Suggestive	0.974433	0.915014	1.03771	0.4195	0.975407	0.918806	1.0355	0.4151	1.04562	0.975076	1.12127	0.210773	1.03894	0.971199	1.1114	0.2673	0.993477	0.88354	1.11709	0.912905	0.988368	0.8832	1.10606	0.8386
6	31195097	NA	4.62e-07	6:31195097:C:T	6:31195097:C:T	Sigs160.Wolf_MHC2.21978456	Expression Signature - MHC2 21978456	Suggestive	0.96252	0.903828	1.02502	0.2343	0.968991	0.912226	1.02929	0.3062	0.954029	0.889571	1.02316	0.187442	0.953992	0.890917	1.02153	0.1768	0.994876	0.886464	1.11655	0.93046	1.0321	0.924816	1.15184	0.5729
6	31195120	NA	3.07e-07	6:31195120:C:T	6:31195120:C:T	Sigs160.Wolf_MHC2.21978456	Expression Signature - MHC2 21978456	Suggestive	0.958295	0.864759	1.06195	0.4167	0.97064	0.880547	1.06995	0.5487	0.939582	0.838196	1.05323	0.284839	0.94299	0.843807	1.05383	0.3005	0.884612	0.730913	1.07063	0.207989	0.9999	0.840996	1.18883	0.9988
6	31195365	NA	3.34e-07	6:31195365:G:T	6:31195365:G:T	Sigs160.Wolf_MHC2.21978456	Expression Signature - MHC2 21978456	Suggestive	1.0321	0.96784	1.10064	0.3357	1.02624	0.964984	1.09138	0.4102	1.03888	0.967166	1.11592	0.296034	1.03655	0.966691	1.11146	0.3133	0.985756	0.876325	1.10885	0.811136	0.949139	0.84881	1.06133	0.3603
6	31195793	NA	1.34e-07	6:31195793:A:G	6:31195793:A:G	Sigs160.Wolf_MHC2.21978456	Expression Signature - MHC2 21978456	Suggestive	0.975407	0.915212	1.03956	0.4434	0.975895	0.918545	1.03683	0.4305	1.03737	0.966513	1.11342	0.309536	1.03159	0.963383	1.10462	0.3727	1.00584	0.893008	1.13294	0.923534	0.998401	0.890767	1.11904	0.9779
6	31195828	NA	3.21e-07	6:31195828:A:G	6:31195828:A:G	Sigs160.Wolf_MHC2.21978456	Expression Signature - MHC2 21978456	Suggestive	0.959637	0.866141	1.06323	0.4316	0.974238	0.883984	1.07371	0.5981	0.937829	0.836785	1.05107	0.269885	0.937067	0.838836	1.0468	0.2501	0.888175	0.734056	1.07465	0.222628	1.00501	0.845296	1.19491	0.955
6	31195979	NA	9.29e-08	6:31195979:A:G	6:31195979:A:G	Sigs160.Wolf_MHC2.21978456	Expression Signature - MHC2 21978456	Suggestive	0.974627	0.91448	1.03873	0.4291	0.975505	0.918178	1.03641	0.4227	1.04931	0.977695	1.12618	0.182141	1.04227	0.973548	1.11584	0.2347	0.988822	0.878199	1.11338	0.852674	0.984226	0.878292	1.10294	0.7836
6	31195996	NA	3.89e-07	6:31195996:A:G	6:31195996:A:G	Sigs160.Wolf_MHC2.21978456	Expression Signature - MHC2 21978456	Suggestive	0.981277	0.921261	1.0452	0.5566	0.980787	0.923693	1.04141	0.5267	1.04834	0.977458	1.12436	0.186413	1.04321	0.974998	1.11619	0.2211	0.990249	0.880728	1.11339	0.869841	0.980983	0.8766	1.0978	0.7382
6	31196018	NA	1.07e-07	6:31196018:C:T	6:31196018:C:T	Sigs160.Wolf_MHC2.21978456	Expression Signature - MHC2 21978456	Suggestive	1.01908	0.956564	1.08568	0.5578	1.01877	0.95928	1.08196	0.5442	0.950555	0.885955	1.01986	0.158015	0.95705	0.894123	1.02441	0.2062	1.02798	0.913374	1.15698	0.647217	1.03365	0.922943	1.15765	0.5674
6	31196295	NA	9.41e-08	6:31196295:A:G	6:31196295:A:G	Sigs160.Wolf_MHC2.21978456	Expression Signature - MHC2 21978456	Suggestive	1.02727	0.964625	1.09397	0.4022	1.02614	0.966591	1.08935	0.3984	0.955624	0.891168	1.02474	0.202787	0.961847	0.899133	1.02893	0.2581	1.00666	0.895293	1.13188	0.911665	1.01167	0.90402	1.13213	0.8401
6	31196336	NA	4.1e-07	6:31196336:A:T	6:31196336:A:T	Sigs160.Wolf_MHC2.21978456	Expression Signature - MHC2 21978456	Suggestive	1.03241	0.968131	1.10097	0.332	1.02655	0.965273	1.09171	0.4051	1.03909	0.967348	1.11614	0.293603	1.03676	0.966885	1.11168	0.3106	0.985471	0.876061	1.10855	0.807426	0.948854	0.848389	1.06122	0.3571
6	31196671	NA	1.6e-07	6:31196671:C:G	6:31196671:C:G	Sigs160.Wolf_MHC2.21978456	Expression Signature - MHC2 21978456	Suggestive	1.02573	0.962424	1.09319	0.434	1.02511	0.964868	1.08911	0.422	0.963578	0.89777	1.03421	0.304068	0.968991	0.904924	1.03759	0.3667	0.99422	0.882706	1.11982	0.923913	1.0018	0.893801	1.12285	0.9759
6	31196840	NA	8.27e-08	6:31196840:C:T	6:31196840:C:T	Sigs160.Wolf_MHC2.21978456	Expression Signature - MHC2 21978456	Suggestive	1.0202	0.958367	1.08602	0.5319	1.01939	0.960421	1.08197	0.5272	0.952737	0.888689	1.0214	0.172817	0.959253	0.896885	1.02596	0.2259	1.02318	0.910275	1.15009	0.700861	1.02901	0.9197	1.15132	0.6179
6	31196847	NA	8.27e-08	6:31196847:A:G	6:31196847:A:G	Sigs160.Wolf_MHC2.21978456	Expression Signature - MHC2 21978456	Suggestive	1.0201	0.958272	1.08592	0.5325	1.01918	0.960229	1.08175	0.5308	0.952736	0.888684	1.0214	0.172831	0.959157	0.896795	1.02586	0.2252	1.0232	0.910278	1.15013	0.700689	1.02922	0.919884	1.15155	0.6151
6	31196935	NA	9.41e-08	6:31196935:A:G	6:31196935:A:G	Sigs160.Wolf_MHC2.21978456	Expression Signature - MHC2 21978456	Suggestive	0.974043	0.914648	1.03729	0.4125	0.975115	0.918531	1.03518	0.4084	1.04702	0.976416	1.12273	0.197185	1.04029	0.972462	1.11285	0.2517	0.992446	0.882675	1.11587	0.899106	0.987479	0.882405	1.10506	0.827
6	31197293	NA	1.2e-07	6:31197293:C:T	6:31197293:C:T	Sigs160.Wolf_MHC2.21978456	Expression Signature - MHC2 21978456	Suggestive	0.980493	0.921066	1.04375	0.5381	0.980885	0.924147	1.04111	0.5252	1.04959	0.979095	1.12517	0.172552	1.04269	0.974893	1.11519	0.2235	0.976725	0.869031	1.09776	0.692763	0.971028	0.868045	1.08623	0.6076
6	31197514	NA	3.21e-07	6:31197514:C:G	6:31197514:C:G	Sigs160.Wolf_MHC2.21978456	Expression Signature - MHC2 21978456	Suggestive	0.95839	0.864846	1.06205	0.4175	0.97064	0.880547	1.06995	0.5493	0.939529	0.838214	1.05309	0.28407	0.94299	0.843972	1.05362	0.2999	0.884303	0.730734	1.07014	0.206444	0.9998	0.840912	1.18871	0.9985
6	31197528	NA	1.2e-07	6:31197528:A:G	6:31197528:A:G	Sigs160.Wolf_MHC2.21978456	Expression Signature - MHC2 21978456	Suggestive	1.0199	0.95808	1.0857	0.5381	1.01949	0.960517	1.08208	0.5255	0.952751	0.888756	1.02135	0.172562	0.959062	0.896705	1.02575	0.2229	1.02383	0.910947	1.15071	0.692703	1.02984	0.920616	1.15201	0.6078
6	31197633	NA	3.21e-07	6:31197633:A:G	6:31197633:A:G	Sigs160.Wolf_MHC2.21978456	Expression Signature - MHC2 21978456	Suggestive	1.04196	0.940439	1.15443	0.4325	1.02634	0.931261	1.13113	0.5994	1.06618	0.951311	1.19493	0.270654	1.06705	0.955195	1.19201	0.2508	1.12609	0.930689	1.36253	0.221976	0.994316	0.836464	1.18196	0.9482
6	31197696	NA	1.26e-07	6:31197696:G:T	6:31197696:G:T	Sigs160.Wolf_MHC2.21978456	Expression Signature - MHC2 21978456	Suggestive	0.980689	0.92125	1.04396	0.5416	0.981081	0.924332	1.04131	0.529	1.05039	0.979804	1.12606	0.166137	1.04342	0.975575	1.11597	0.2155	0.974307	0.866831	1.09511	0.662496	0.968797	0.866051	1.08373	0.5799
6	31197729	NA	1.65e-07	6:31197729:C:T	6:31197729:C:T	Sigs160.Wolf_MHC2.21978456	Expression Signature - MHC2 21978456	Suggestive	1.01969	0.957888	1.08548	0.5416	1.01928	0.960325	1.08186	0.529	0.952031	0.888055	1.02062	0.166165	0.95839	0.896078	1.02504	0.2155	1.02637	0.913148	1.15363	0.662522	1.03221	0.922736	1.15467	0.58
6	31198067	NA	1.22e-07	6:31198067:A:G	6:31198067:A:G	Sigs160.Wolf_MHC2.21978456	Expression Signature - MHC2 21978456	Suggestive	0.974238	0.914831	1.0375	0.4162	0.975212	0.918623	1.03529	0.4115	1.04784	0.977145	1.12365	0.189906	1.04102	0.973143	1.11363	0.2435	0.989905	0.880364	1.11308	0.865342	0.985112	0.880117	1.10263	0.7936
6	31198205	NA	4.16e-07	6:31198205:A:G	6:31198205:A:G	Sigs160.Wolf_MHC2.21978456	Expression Signature - MHC2 21978456	Suggestive	1.03231	0.968034	1.10086	0.3336	1.02644	0.965177	1.0916	0.4068	1.03899	0.967259	1.11604	0.294779	1.03666	0.966788	1.11157	0.3118	0.985632	0.876208	1.10872	0.809526	0.948854	0.848389	1.06122	0.3573
6	31198213	NA	1.2e-07	6:31198213:G:T	6:31198213:G:T	Sigs160.Wolf_MHC2.21978456	Expression Signature - MHC2 21978456	Suggestive	1.01979	0.957984	1.08559	0.5386	1.01939	0.960421	1.08197	0.5275	0.952728	0.888736	1.02133	0.172343	0.959062	0.896705	1.02575	0.2227	1.02386	0.910973	1.15074	0.692367	1.02994	0.920708	1.15213	0.6061
6	31198507	NA	4.87e-07	6:31198507:A:G	6:31198507:A:G	Sigs160.Wolf_MHC2.21978456	Expression Signature - MHC2 21978456	Suggestive	0.9687	0.908384	1.03302	0.3337	0.974238	0.916087	1.03608	0.4068	0.962477	0.89603	1.03385	0.294803	0.96464	0.899626	1.03435	0.3118	1.01458	0.901941	1.14128	0.809504	1.0539	0.942315	1.1787	0.3572
6	31198632	NA	1.2e-07	6:31198632:G:T	6:31198632:G:T	Sigs160.Wolf_MHC2.21978456	Expression Signature - MHC2 21978456	Suggestive	1.0199	0.95808	1.0857	0.5361	1.01949	0.960517	1.08208	0.5255	0.952809	0.888808	1.02142	0.173124	0.959157	0.896795	1.02586	0.2236	1.0237	0.91082	1.15056	0.694389	1.02984	0.920616	1.15201	0.6076
6	31198660	NA	9.27e-08	6:31198660:A:G	6:31198660:A:G	Sigs160.Wolf_MHC2.21978456	Expression Signature - MHC2 21978456	Suggestive	1.02685	0.964239	1.09354	0.4089	1.02573	0.966204	1.08891	0.405	0.955233	0.89081	1.02431	0.198694	0.961462	0.898774	1.02852	0.2535	1.00732	0.895896	1.13261	0.9029	1.01258	0.904834	1.13315	0.828
6	31198778	NA	9.27e-08	6:31198778:C:T	6:31198778:C:T	Sigs160.Wolf_MHC2.21978456	Expression Signature - MHC2 21978456	Suggestive	0.973848	0.914465	1.03709	0.4089	0.97492	0.918347	1.03498	0.4051	1.04688	0.976278	1.12259	0.198549	1.04008	0.972268	1.11263	0.2533	0.99272	0.882911	1.11619	0.902773	0.987578	0.882493	1.10518	0.8277
6	31198897	NA	1.2e-07	6:31198897:A:G	6:31198897:A:G	Sigs160.Wolf_MHC2.21978456	Expression Signature - MHC2 21978456	Suggestive	0.980493	0.921066	1.04375	0.5361	0.980885	0.924147	1.04111	0.5255	1.04953	0.979032	1.1251	0.173116	1.04258	0.974795	1.11508	0.2236	0.976851	0.86914	1.09791	0.694368	0.971028	0.868045	1.08623	0.6071
6	31198987	NA	7.94e-07	6:31198987:C:T	6:31198987:C:T	Sigs160.Wolf_MHC2.21978456	Expression Signature - MHC2 21978456	Suggestive	0.962906	0.903481	1.02624	0.2455	0.968797	0.911328	1.02989	0.3093	0.960399	0.894727	1.03089	0.263627	0.96252	0.898177	1.03147	0.2797	1.03069	0.917068	1.15838	0.61202	1.06652	0.954343	1.19188	0.2567
6	31199208	NA	9.57e-08	6:31199208:C:T	6:31199208:C:T	Sigs160.Wolf_MHC2.21978456	Expression Signature - MHC2 21978456	Suggestive	0.974043	0.914648	1.03729	0.4121	0.975115	0.918531	1.03518	0.4084	1.04702	0.976416	1.12273	0.197189	1.04029	0.972462	1.11285	0.2518	0.992474	0.8827	1.1159	0.899475	0.987282	0.882229	1.10484	0.8241
6	31199781	NA	1.02e-07	6:31199781:A:G	6:31199781:A:G	Sigs160.Wolf_MHC2.21978456	Expression Signature - MHC2 21978456	Suggestive	0.973459	0.914099	1.03667	0.4008	0.974627	0.918072	1.03467	0.4002	1.04727	0.976643	1.12301	0.194904	1.0406	0.972754	1.11318	0.2478	0.993017	0.883171	1.11653	0.906731	0.987874	0.882585	1.10572	0.8315
6	31199900	NA	1.04e-07	6:31199900:A:G	6:31199900:A:G	Sigs160.Wolf_MHC2.21978456	Expression Signature - MHC2 21978456	Suggestive	0.973361	0.914008	1.03657	0.3989	0.974627	0.918072	1.03467	0.3997	1.04738	0.976746	1.12313	0.193892	1.04071	0.972851	1.11329	0.2464	0.993028	0.883183	1.11654	0.906876	0.987874	0.882585	1.10572	0.8319
6	31200433	NA	1.1e-07	6:31200433:C:T	6:31200433:C:T	Sigs160.Wolf_MHC2.21978456	Expression Signature - MHC2 21978456	Suggestive	1.02183	0.959902	1.08776	0.4984	1.02102	0.961958	1.0837	0.4935	0.951963	0.888008	1.02052	0.165446	0.958103	0.895809	1.02473	0.2123	1.02223	0.909495	1.14893	0.712336	1.0286	0.919512	1.15063	0.6228
6	31201472	NA	8.73e-08	6:31201472:C:T	6:31201472:C:T	Sigs160.Wolf_MHC2.21978456	Expression Signature - MHC2 21978456	Suggestive	0.971222	0.912178	1.03409	0.3616	0.972875	0.91642	1.03281	0.3667	1.04821	0.977534	1.124	0.186283	1.04175	0.973825	1.11441	0.2349	0.994683	0.884673	1.11837	0.928968	0.989258	0.883822	1.10727	0.8512
6	31202680	NA	4.52e-08	6:31202680:C:T	6:31202680:C:T	Sigs160.Wolf_MHC2.21978456	Expression Signature - MHC2 21978456	GW Significant	0.971222	0.912178	1.03409	0.3628	0.973069	0.916604	1.03301	0.3704	1.04833	0.97764	1.12414	0.185251	1.04216	0.974214	1.11485	0.2305	0.994888	0.884843	1.11862	0.931702	0.989357	0.88391	1.10738	0.8526
6	31205392	NA	8.75e-08	6:31205392:A:G	6:31205392:A:G	Sigs160.Wolf_MHC2.21978456	Expression Signature - MHC2 21978456	Suggestive	1.01765	0.954103	1.08544	0.5958	1.01837	0.957582	1.08301	0.5619	0.958519	0.892252	1.02971	0.246551	0.960213	0.895848	1.0292	0.2524	0.993752	0.881095	1.12081	0.918685	0.995908	0.886977	1.11822	0.9447
6	31205617	NA	4.99e-08	6:31205617:G:T	6:31205617:G:T	Sigs160.Wolf_MHC2.21978456	Expression Signature - MHC2 21978456	GW Significant	0.971902	0.912817	1.03481	0.3743	0.974043	0.917521	1.03405	0.3889	1.0487	0.978023	1.12448	0.181762	1.04289	0.974896	1.11564	0.2223	0.994221	0.884308	1.1178	0.922754	0.988467	0.883115	1.10639	0.8393
6	31206844	NA	1.13e-07	6:31206844:C:G	6:31206844:C:G	Sigs160.Wolf_MHC2.21978456	Expression Signature - MHC2 21978456	Suggestive	0.973264	0.913379	1.03707	0.4043	0.975115	0.917991	1.03579	0.4131	1.03997	0.969001	1.11614	0.277242	1.03521	0.966761	1.1085	0.3202	1.00684	0.89398	1.13394	0.910549	0.998501	0.890682	1.11937	0.9788
6	31206920	NA	9.55e-08	6:31206920:C:T	6:31206920:C:T	Sigs160.Wolf_MHC2.21978456	Expression Signature - MHC2 21978456	Suggestive	1.01755	0.954007	1.08533	0.5959	1.01816	0.95739	1.08279	0.5663	0.958516	0.892249	1.0297	0.24651	0.960213	0.895848	1.0292	0.2515	0.99376	0.881102	1.12082	0.918778	0.996108	0.887155	1.11844	0.9469
6	31206979	NA	1.03e-07	6:31206979:C:T	6:31206979:C:T	Sigs160.Wolf_MHC2.21978456	Expression Signature - MHC2 21978456	Suggestive	1.01755	0.954007	1.08533	0.5959	1.01816	0.95739	1.08279	0.5663	0.958516	0.892249	1.0297	0.24651	0.960213	0.895848	1.0292	0.2515	0.99376	0.881102	1.12082	0.918778	0.996108	0.887155	1.11844	0.9471
6	31208881	NA	1.12e-07	6:31208881:A:T	6:31208881:A:T	Sigs160.Wolf_MHC2.21978456	Expression Signature - MHC2 21978456	Suggestive	0.982751	0.921379	1.04821	0.5962	0.982161	0.923537	1.04451	0.5661	1.04322	0.971083	1.12071	0.247257	1.04144	0.971626	1.11626	0.2519	1.00629	0.892201	1.13496	0.918694	1.00371	0.893923	1.12697	0.9502
6	31210866	NA	1.27e-07	6:31210866:C:T	6:31210866:C:T	Sigs160.Wolf_MHC2.21978456	Expression Signature - MHC2 21978456	Suggestive	1.01755	0.954007	1.08533	0.5972	1.01816	0.95739	1.08279	0.5664	0.958651	0.892357	1.02987	0.248212	0.960309	0.895762	1.02951	0.2531	0.993706	0.88104	1.12078	0.918098	0.996606	0.887424	1.11922	0.954
6	31214354	NA	3.15e-08	6:31214354:A:G	6:31214354:A:G	Sigs160.Wolf_MHC2.21978456	Expression Signature - MHC2 21978456	GW Significant	1.05022	0.970457	1.13654	0.224	1.03159	0.956985	1.11201	0.4177	1.03899	0.951649	1.13436	0.393294	1.04039	0.955741	1.13255	0.361	1.01606	0.876513	1.17782	0.832599	1.02583	0.890639	1.18154	0.7235
6	31218239	NA	1.27e-07	6:31218239:A:C	6:31218239:A:C	Sigs160.Wolf_MHC2.21978456	Expression Signature - MHC2 21978456	Suggestive	1.01888	0.955248	1.08674	0.5708	1.01939	0.95854	1.08409	0.5409	0.959939	0.893492	1.03133	0.264046	0.961462	0.896838	1.03074	0.2682	0.991731	0.879221	1.11864	0.892497	0.994813	0.885655	1.11743	0.9299
6	31218416	NA	3.67e-08	6:31218416:C:T	6:31218416:C:T	Sigs160.Wolf_MHC2.21978456	Expression Signature - MHC2 21978456	GW Significant	0.955137	0.882423	1.03384	0.2561	0.972194	0.901708	1.04819	0.4623	0.962857	0.881761	1.05141	0.399206	0.961558	0.883147	1.04693	0.3666	0.977816	0.843238	1.13387	0.766502	0.966282	0.838283	1.11382	0.6362
6	31219982	NA	5.81e-07	6:31219982:A:G	6:31219982:A:G	Sigs160.Wolf_MHC2.21978456	Expression Signature - MHC2 21978456	Suggestive	0.983832	0.924746	1.04669	0.6056	0.989159	0.932674	1.04907	0.7157	1.03137	0.962852	1.10476	0.37859	1.03603	0.969623	1.10699	0.2945	1.01288	0.90248	1.13678	0.827966	1.01308	0.906707	1.13194	0.8186
6	31220450	NA	2.75e-08	6:31220450:C:T	6:31220450:C:T	Sigs160.Wolf_MHC2.21978456	Expression Signature - MHC2 21978456	GW Significant	0.981277	0.920719	1.04582	0.5598	0.981572	0.923707	1.04306	0.5485	1.04883	0.977257	1.12564	0.186289	1.04404	0.975013	1.11796	0.2167	0.995641	0.884305	1.12099	0.942437	0.99551	0.888014	1.11602	0.9384
6	31327861	NA	7.29e-07	6:31327861:C:T	6:31327861:C:T	Sigs160.Wolf_MHC2.21978456	Expression Signature - MHC2 21978456	Suggestive	0.962328	0.845225	1.09565	0.5617	0.963387	0.853652	1.08723	0.5462	1.0619	0.919373	1.22652	0.414144	1.03873	0.903257	1.19452	0.5941	1.22433	0.956181	1.56768	0.108555	1.02316	0.827158	1.26562	0.8329
6	31437492	NA	3.68e-07	6:31437492:C:G	6:31437492:C:G	Sigs160.Wolf_MHC2.21978456	Expression Signature - MHC2 21978456	Suggestive	1.06301	0.898288	1.25793	0.4769	1.06951	0.921674	1.24106	0.3757	0.842871	0.699025	1.01632	0.0735067	0.843327	0.70764	1.00503	0.05697	0.750868	0.541093	1.04197	0.086518	0.971902	0.752261	1.25567	0.8274
6	31443570	NA	1.1e-07	6:31443570:C:T	6:31443570:C:T	Sigs160.Wolf_MHC2.21978456	Expression Signature - MHC2 21978456	Suggestive	1.07122	0.935536	1.22659	0.319	1.08004	0.954023	1.22271	0.2239	0.903562	0.777287	1.05035	0.18683	0.903481	0.782573	1.04307	0.166	0.818097	0.631033	1.06062	0.129589	0.979905	0.787387	1.21949	0.8557
6	31456567	NA	6.02e-07	6:31456567:A:G	6:31456567:A:G	Sigs160.Wolf_MHC2.21978456	Expression Signature - MHC2 21978456	Suggestive	1.04613	0.881608	1.24136	0.6056	1.06173	0.912821	1.23493	0.4369	0.842177	0.696307	1.01861	0.0768499	0.843412	0.705771	1.0079	0.06102	0.770545	0.553841	1.07204	0.121836	0.994117	0.769606	1.28412	0.9642
6	31524851	NA	2.19e-07	6:31524851:C:T	6:31524851:C:T	Sigs160.Wolf_MHC2.21978456	Expression Signature - MHC2 21978456	Suggestive	0.917594	0.83717	1.00574	0.06592	0.922655	0.846586	1.00556	0.06668	0.994709	0.89826	1.10151	0.918801	1.0008	0.907375	1.10385	0.9865	1.0917	0.921037	1.29399	0.311719	0.985802	0.84937	1.14415	0.8509
6	31525912	NA	2.02e-07	6:31525912:C:T	6:31525912:C:T	Sigs160.Wolf_MHC2.21978456	Expression Signature - MHC2 21978456	Suggestive	0.933887	0.620605	1.40531	0.7429	0.820944	0.598546	1.12598	0.2211	1.34084	0.929798	1.9336	0.116479	1.33843	0.953534	1.8787	0.09191	1.30313	0.690693	2.45862	0.413665	0.890653	0.542439	1.4624	0.6472
6	31532814	NA	1.45e-08	6:31532814:A:G	6:31532814:A:G	Sigs160.Wolf_MHC2.21978456	Expression Signature - MHC2 21978456	GW Significant	1.12761	0.978049	1.30004	0.09814	1.11483	0.979744	1.26854	0.09872	0.964711	0.823317	1.13039	0.656866	0.948096	0.815922	1.10168	0.4868	0.780448	0.593148	1.02689	0.0766491	0.947527	0.758391	1.18383	0.6353
6	31559353	NA	1.66e-08	6:31559353:A:G	6:31559353:A:G	Sigs160.Wolf_MHC2.21978456	Expression Signature - MHC2 21978456	GW Significant	1.07444	0.9044	1.27645	0.4136	1.07756	0.925161	1.25507	0.3373	0.867621	0.716307	1.0509	0.146562	0.859762	0.718467	1.02884	0.0989	0.767712	0.550133	1.07134	0.12002	1.01847	0.789231	1.31429	0.8879
6	31563228	NA	5.98e-09	6:31563228:A:C	6:31563228:A:C	Sigs160.Wolf_MHC2.21978456	Expression Signature - MHC2 21978456	GW Significant	1.06354	0.895748	1.26276	0.4819	1.06994	0.918795	1.24594	0.3846	0.874283	0.72225	1.05832	0.168194	0.86338	0.721915	1.03257	0.1077	0.769898	0.55228	1.07326	0.12287	1.01116	0.782955	1.30588	0.9322
6	31572481	NA	1.02e-09	6:31572481:C:T	6:31572481:C:T	Sigs160.Wolf_MHC2.21978456	Expression Signature - MHC2 21978456	GW Significant	0.964158	0.835294	1.1129	0.6182	0.93838	0.824353	1.06818	0.3355	0.936603	0.798446	1.09867	0.421264	0.914937	0.78785	1.06252	0.244	0.922147	0.706547	1.20354	0.550833	1.01918	0.813667	1.2766	0.8689
6	31572644	NA	4.44e-10	6:31572644:C:G	6:31572644:C:G	Sigs160.Wolf_MHC2.21978456	Expression Signature - MHC2 21978456	GW Significant	0.97064	0.845205	1.11469	0.6724	0.941106	0.830808	1.06605	0.3399	0.951457	0.815597	1.10995	0.526781	0.934634	0.80924	1.07946	0.3577	0.912273	0.704672	1.18103	0.485831	1.00823	0.81158	1.25254	0.9409
6	31577825	NA	5.3e-09	6:31577825:A:G	6:31577825:A:G	Sigs160.Wolf_MHC2.21978456	Expression Signature - MHC2 21978456	GW Significant	0.962809	0.849968	1.09063	0.5517	0.938474	0.837793	1.05125	0.273	0.959821	0.835539	1.10259	0.562226	0.938943	0.82404	1.06987	0.3441	0.964238	0.766826	1.21247	0.755356	1.05359	0.865213	1.28297	0.6033
6	31582287	rs2857600	1.14e-12	rs2857600 | 6:31582287:C:T	6:31582287:C:T	Sigs160.Wolf_MHC2.21978456	Expression Signature - MHC2 21978456	GW Significant	0.987282	0.83889	1.16192	0.8774	0.965412	0.835233	1.11588	0.6341	0.906295	0.756041	1.08641	0.287502	0.902307	0.762342	1.06797	0.2322	0.867696	0.639045	1.17816	0.363142	1.02829	0.805165	1.31325	0.8232
6	31586094	NA	8.72e-13	6:31586094:C:T	6:31586094:C:T	Sigs160.Wolf_MHC2.21978456	Expression Signature - MHC2 21978456	GW Significant	1.0379	0.88415	1.21839	0.6488	1.05591	0.915318	1.21809	0.4559	1.08222	0.905213	1.29384	0.385962	1.0897	0.922651	1.28699	0.3119	1.1711	0.867095	1.5817	0.303005	0.986393	0.77448	1.25629	0.9113
6	31590354	rs3130068	4.9e-09	rs3130068 | 6:31590354:A:G	6:31590354:A:G	Sigs160.Wolf_MHC2.21978456	Expression Signature - MHC2 21978456	GW Significant	1.03396	0.912247	1.17192	0.601	1.06269	0.948866	1.19016	0.2934	1.0383	0.903395	1.19335	0.59667	1.06428	0.934223	1.21245	0.3487	1.02001	0.810667	1.28341	0.865756	0.938943	0.771218	1.14315	0.5305
6	31594628	rs3130071	3.33e-12	rs3130071 | 6:31594628:A:T	6:31594628:A:T	Sigs160.Wolf_MHC2.21978456	Expression Signature - MHC2 21978456	GW Significant	1.00924	0.858054	1.18707	0.9111	1.03365	0.894799	1.19406	0.6526	1.08699	0.907393	1.30214	0.365397	1.09406	0.924898	1.29417	0.2945	1.14315	0.842952	1.55025	0.389363	0.97064	0.760469	1.2389	0.8106
6	31597915	rs3130625	2.26e-10	rs3130625 | 6:31597915:A:G	6:31597915:A:G	Sigs160.Wolf_MHC2.21978456	Expression Signature - MHC2 21978456	GW Significant	0.947148	0.826691	1.08516	0.4343	0.922194	0.81635	1.04176	0.1929	0.961599	0.826405	1.11891	0.61252	0.941765	0.817814	1.0845	0.4051	0.939244	0.729651	1.20904	0.626591	1.02727	0.829985	1.27144	0.8044
6	31604044	rs3132453	1.26e-10	rs3132453 | 6:31604044:G:T	6:31604044:G:T	Sigs160.Wolf_MHC2.21978456	Expression Signature - MHC2 21978456	GW Significant	0.964833	0.635789	1.46417	0.8664	1.06226	0.768591	1.46814	0.7143	0.745261	0.514786	1.07892	0.119465	0.716412	0.51009	1.00619	0.05427	1.01612	0.54724	1.88674	0.959605	1.31114	0.803241	2.1402	0.2785
6	31613739	rs3130048	2.56e-07	rs3130048 | 6:31613739:C:T	6:31613739:C:T	Sigs160.Wolf_MHC2.21978456	Expression Signature - MHC2 21978456	Suggestive	0.958199	0.893969	1.02704	0.228	0.966765	0.905504	1.03217	0.3115	0.938461	0.869032	1.01344	0.10544	0.943933	0.876699	1.01632	0.1258	1.01042	0.888231	1.14942	0.874728	1.00371	0.890425	1.1314	0.9516
6	31618761	rs3130050	1.1e-10	rs3130050 | 6:31618761:A:G	6:31618761:A:G	Sigs160.Wolf_MHC2.21978456	Expression Signature - MHC2 21978456	GW Significant	1.05527	0.921066	1.20904	0.4386	1.08275	0.958287	1.22337	0.2016	1.0403	0.894038	1.21049	0.609346	1.06247	0.922636	1.22351	0.4001	1.06549	0.82772	1.37156	0.622463	0.971125	0.785395	1.20078	0.7865
6	31619024	rs3115669	1.11e-12	rs3115669 | 6:31619024:G:T	6:31619024:G:T	Sigs160.Wolf_MHC2.21978456	Expression Signature - MHC2 21978456	GW Significant	0.969088	0.825855	1.13716	0.7002	0.952372	0.82573	1.09844	0.5025	0.935191	0.782629	1.11749	0.460936	0.927187	0.785515	1.09441	0.3716	0.864536	0.64066	1.16664	0.34111	1.02112	0.802846	1.29874	0.8651
6	31636031	rs3117578	1.1e-10	rs3117578 | 6:31636031:A:G	6:31636031:A:G	Sigs160.Wolf_MHC2.21978456	Expression Signature - MHC2 21978456	GW Significant	0.94535	0.825122	1.0831	0.4185	0.923024	0.816925	1.0429	0.1986	0.959505	0.824672	1.11638	0.592673	0.940259	0.816507	1.08277	0.3918	0.942759	0.73247	1.21342	0.647133	1.0349	0.837297	1.27912	0.751
6	31639420	NA	1.25e-09	6:31639420:A:G	6:31639420:A:G	Sigs160.Wolf_MHC2.21978456	Expression Signature - MHC2 21978456	GW Significant	0.961655	0.848616	1.08975	0.5397	0.938099	0.837786	1.05042	0.2685	0.961904	0.837085	1.10533	0.583932	0.938568	0.824034	1.06902	0.3399	0.984481	0.782613	1.23842	0.893729	1.07037	0.879853	1.30213	0.4969
6	31641485	NA	3.94e-10	6:31641485:C:T	6:31641485:C:T	Sigs160.Wolf_MHC2.21978456	Expression Signature - MHC2 21978456	GW Significant	0.960117	0.84726	1.08801	0.5235	0.937255	0.837033	1.04948	0.2614	0.950012	0.82668	1.09175	0.469882	0.928579	0.815263	1.05764	0.2649	0.980264	0.779167	1.23326	0.864878	1.06737	0.877393	1.29849	0.5147
6	31646683	NA	3.94e-10	6:31646683:A:G	6:31646683:A:G	Sigs160.Wolf_MHC2.21978456	Expression Signature - MHC2 21978456	GW Significant	0.962039	0.848623	1.09061	0.5455	0.938474	0.837793	1.05125	0.2722	0.951782	0.827971	1.09411	0.487093	0.930345	0.816494	1.06007	0.2781	0.978406	0.777344	1.23147	0.852441	1.06631	0.876345	1.29744	0.5217
6	31697957	rs9267551	1.3e-13	rs9267551 | 6:31697957:C:G	6:31697957:C:G	Sigs160.Wolf_MHC2.21978456	Expression Signature - MHC2 21978456	GW Significant	0.967539	0.823566	1.13668	0.6883	0.954087	0.826569	1.10128	0.5207	0.900108	0.752302	1.07695	0.250284	0.898705	0.76049	1.06204	0.2099	0.88939	0.654938	1.20777	0.452753	1.04331	0.82126	1.3254	0.7283
6	31698352	rs2272592	9e-07	rs2272592 | 6:31698352:C:T	6:31698352:C:T	Sigs160.Wolf_MHC2.21978456	Expression Signature - MHC2 21978456	Suggestive	0.924779	0.822983	1.03917	0.1887	0.9412	0.845181	1.04813	0.2697	0.889257	0.781163	1.01231	0.0760279	0.891277	0.787591	1.00861	0.06788	0.836515	0.668458	1.04682	0.118739	0.950184	0.786902	1.14735	0.5951
6	31707730	NA	7.47e-10	6:31707730:C:T	6:31707730:C:T	Sigs160.Wolf_MHC2.21978456	Expression Signature - MHC2 21978456	GW Significant	0.997403	0.648677	1.5336	0.9907	1.14809	0.825984	1.59581	0.4112	0.752281	0.513076	1.10301	0.145011	0.720579	0.507457	1.02321	0.0669	1.00362	0.534667	1.8839	0.991019	1.31311	0.801771	2.15057	0.2791
6	31723389	NA	2.02e-13	6:31723389:C:T	6:31723389:C:T	Sigs160.Wolf_MHC2.21978456	Expression Signature - MHC2 21978456	GW Significant	1.03728	0.883274	1.21813	0.6555	1.04991	0.909759	1.21164	0.5057	1.11879	0.935553	1.33792	0.218816	1.11862	0.946959	1.32141	0.1872	1.13704	0.837729	1.54329	0.409944	0.964833	0.76008	1.22474	0.7685
6	31783208	NA	1.97e-07	6:31783208:A:C	6:31783208:A:C	Sigs160.Wolf_MHC2.21978456	Expression Signature - MHC2 21978456	Suggestive	1.02112	0.964131	1.08148	0.4771	1.01298	0.959265	1.06971	0.6423	0.964934	0.905234	1.02857	0.27342	0.960117	0.902632	1.02126	0.1966	1.00405	0.902285	1.1173	0.940891	1.02583	0.928973	1.13278	0.6148
6	31783507	NA	2.79e-08	6:31783507:C:G	6:31783507:C:G	Sigs160.Wolf_MHC2.21978456	Expression Signature - MHC2 21978456	GW Significant	0.971319	0.91711	1.02873	0.3206	0.978338	0.926457	1.03312	0.4314	1.03335	0.969365	1.10157	0.314526	1.04029	0.978005	1.10654	0.21	1.0017	0.899965	1.11493	0.975267	0.981866	0.888988	1.08445	0.7183
6	31794592	rs2763979	8.62e-07	rs2763979 | 6:31794592:C:T	6:31794592:C:T	Sigs160.Wolf_MHC2.21978456	Expression Signature - MHC2 21978456	Suggestive	1.01238	0.955313	1.07285	0.6788	1.01288	0.958229	1.07065	0.651	1.02039	0.956623	1.0884	0.539911	1.02337	0.961155	1.08961	0.4696	1.01476	0.910774	1.13061	0.79055	0.979905	0.885821	1.08398	0.6939
6	31809866	NA	1.38e-11	6:31809866:G:T	6:31809866:G:T	Sigs160.Wolf_MHC2.21978456	Expression Signature - MHC2 21978456	GW Significant	1.0349	0.682359	1.56957	0.8717	1.08796	0.797275	1.48462	0.595	0.696512	0.486016	0.998176	0.048961	0.706311	0.510946	0.976376	0.03535	1.11236	0.60611	2.04144	0.731052	1.3371	0.854229	2.09291	0.2038
6	31811850	NA	8.45e-07	6:31811850:C:T	6:31811850:C:T	Sigs160.Wolf_MHC2.21978456	Expression Signature - MHC2 21978456	Suggestive	0.994714	0.938463	1.05434	0.8595	0.99223	0.938876	1.04862	0.7823	0.978248	0.917062	1.04352	0.504594	0.970057	0.911263	1.03265	0.3415	0.998027	0.895996	1.11168	0.971367	1.02593	0.928155	1.13401	0.6164
6	31812038	NA	1.43e-12	6:31812038:G:T	6:31812038:G:T	Sigs160.Wolf_MHC2.21978456	Expression Signature - MHC2 21978456	GW Significant	0.997104	0.846738	1.17417	0.9726	0.978045	0.845831	1.13093	0.7641	0.870025	0.725462	1.0434	0.133285	0.87424	0.738339	1.03516	0.119	0.911684	0.669666	1.24117	0.556924	1.06173	0.836414	1.34774	0.6228
6	31841009	NA	9.26e-07	6:31841009:A:G	6:31841009:A:G	Sigs160.Wolf_MHC2.21978456	Expression Signature - MHC2 21978456	Suggestive	0.93081	0.830789	1.04287	0.2169	0.944405	0.84989	1.04943	0.2877	0.896318	0.789864	1.01712	0.0898532	0.897987	0.795701	1.01342	0.08111	0.871325	0.699892	1.08475	0.21786	0.984127	0.817893	1.18415	0.8653
6	31845985	NA	2.11e-12	6:31845985:C:T	6:31845985:C:T	Sigs160.Wolf_MHC2.21978456	Expression Signature - MHC2 21978456	GW Significant	1.0029	0.853501	1.17846	0.9717	0.983734	0.851919	1.13594	0.8235	0.897362	0.749964	1.07373	0.236951	0.897717	0.759505	1.06108	0.206	0.898096	0.661207	1.21986	0.491487	1.0662	0.83944	1.35421	0.5993
6	31851234	NA	1.2e-07	6:31851234:A:G	6:31851234:A:G	Sigs160.Wolf_MHC2.21978456	Expression Signature - MHC2 21978456	Suggestive	0.991536	0.908897	1.08169	0.8485	0.993024	0.91527	1.07738	0.8666	0.982592	0.89219	1.08215	0.721402	0.980395	0.89359	1.07563	0.675	0.945651	0.801554	1.11565	0.50764	0.96493	0.830573	1.12102	0.6404
6	31879158	NA	8.27e-12	6:31879158:A:T	6:31879158:A:T	Sigs160.Wolf_MHC2.21978456	Expression Signature - MHC2 21978456	GW Significant	1.00341	0.854263	1.17859	0.9669	1.00431	0.869226	1.16039	0.9537	0.89779	0.750708	1.07369	0.237671	0.883998	0.747605	1.04527	0.1493	0.888531	0.655016	1.20529	0.447422	1.08709	0.858068	1.37723	0.489
6	31880611	NA	5.89e-12	6:31880611:C:T	6:31880611:C:T	Sigs160.Wolf_MHC2.21978456	Expression Signature - MHC2 21978456	GW Significant	1.00562	0.856312	1.18095	0.9454	1.00803	0.872448	1.16469	0.9135	0.899538	0.752255	1.07566	0.24594	0.88285	0.746634	1.04392	0.1449	0.887594	0.654438	1.20382	0.443122	1.08535	0.856864	1.37476	0.4973
6	31884823	NA	2.75e-12	6:31884823:C:T	6:31884823:C:T	Sigs160.Wolf_MHC2.21978456	Expression Signature - MHC2 21978456	GW Significant	1.01227	0.86249	1.18807	0.8811	1.01349	0.877688	1.1703	0.8555	0.902353	0.755172	1.07822	0.258157	0.885414	0.749243	1.04633	0.1532	0.886051	0.654042	1.20036	0.434783	1.08937	0.860546	1.37904	0.4768
6	31888367	NA	2.66e-12	6:31888367:C:T	6:31888367:C:T	Sigs160.Wolf_MHC2.21978456	Expression Signature - MHC2 21978456	GW Significant	0.986985	0.841437	1.15771	0.8718	0.9859	0.85413	1.138	0.8465	1.11176	0.930929	1.32771	0.242226	1.1319	0.958387	1.33683	0.1448	1.12678	0.832399	1.52526	0.439757	0.917044	0.724559	1.16066	0.4714
6	31914935	NA	7.73e-07	6:31914935:A:G	6:31914935:A:G	Sigs160.Wolf_MHC2.21978456	Expression Signature - MHC2 21978456	Suggestive	1.00441	0.887737	1.13642	0.9439	0.998401	0.891291	1.11838	0.9776	0.883932	0.770551	1.014	0.0782741	0.891634	0.782673	1.01576	0.08436	0.859261	0.680598	1.08482	0.202164	1.02276	0.844019	1.23934	0.818
6	31981146	NA	4e-10	6:31981146:C:T	6:31981146:C:T	Sigs160.Wolf_MHC2.21978456	Expression Signature - MHC2 21978456	GW Significant	1.09122	0.983942	1.2102	0.09829	1.06887	0.970799	1.17684	0.1743	0.969076	0.863537	1.08751	0.593426	0.954183	0.854492	1.0655	0.4043	0.923758	0.762656	1.11889	0.417323	1.0202	0.860598	1.2094	0.8182
6	32003197	NA	4.48e-10	6:32003197:C:T	6:32003197:C:T	Sigs160.Wolf_MHC2.21978456	Expression Signature - MHC2 21978456	GW Significant	0.971416	0.851037	1.10882	0.6672	0.968894	0.85685	1.09559	0.6148	1.01648	0.877249	1.17781	0.827851	1.0013	0.869856	1.15261	0.9851	1.01117	0.790004	1.29426	0.929703	1.00541	0.789724	1.28002	0.965
6	32026257	NA	7.5e-12	6:32026257:C:T	6:32026257:C:T	Sigs160.Wolf_MHC2.21978456	Expression Signature - MHC2 21978456	GW Significant	0.988072	0.83841	1.16445	0.8859	0.992528	0.857347	1.14902	0.9204	0.883623	0.7361	1.06071	0.184445	0.869358	0.733209	1.03079	0.1071	0.78681	0.573799	1.0789	0.136604	1.01308	0.794035	1.29256	0.9167
6	32033944	NA	4.81e-14	6:32033944:A:G	6:32033944:A:G	Sigs160.Wolf_MHC2.21978456	Expression Signature - MHC2 21978456	GW Significant	1.0431	0.928828	1.17144	0.4759	1.03904	0.932312	1.15799	0.4893	0.973242	0.855255	1.1075	0.680848	0.96358	0.851316	1.09065	0.5577	0.942966	0.759476	1.17079	0.594806	1.07026	0.888255	1.28955	0.4752
6	32042322	NA	3.26e-07	6:32042322:C:T	6:32042322:C:T	Sigs160.Wolf_MHC2.21978456	Expression Signature - MHC2 21978456	Suggestive	1.01796	0.930196	1.114	0.6996	1.01288	0.931928	1.10087	0.7633	0.970984	0.878235	1.07353	0.565439	0.971805	0.883507	1.06893	0.5562	0.912981	0.771257	1.08075	0.290156	0.98738	0.851064	1.14553	0.867
6	32050544	NA	4.81e-14	6:32050544:C:T	6:32050544:C:T	Sigs160.Wolf_MHC2.21978456	Expression Signature - MHC2 21978456	GW Significant	0.95839	0.853396	1.0763	0.4731	0.962713	0.863822	1.07292	0.4921	1.02744	0.902941	1.1691	0.681289	1.03749	0.916611	1.1743	0.5605	1.06093	0.854561	1.31713	0.592034	0.935102	0.776235	1.12648	0.4801
6	32066819	NA	2.38e-14	6:32066819:A:T	6:32066819:A:T	Sigs160.Wolf_MHC2.21978456	Expression Signature - MHC2 21978456	GW Significant	0.957528	0.852461	1.07555	0.4648	0.962135	0.863135	1.07249	0.4862	1.0229	0.898675	1.16429	0.731842	1.03345	0.912685	1.17019	0.6032	1.06089	0.85425	1.31751	0.592813	0.93426	0.775233	1.12591	0.4749
6	32069806	NA	4.75e-12	6:32069806:C:G	6:32069806:C:G	Sigs160.Wolf_MHC2.21978456	Expression Signature - MHC2 21978456	GW Significant	1.01066	0.858246	1.19013	0.8987	1.00391	0.867347	1.16197	0.9588	1.12256	0.935894	1.34647	0.212893	1.13769	0.960083	1.34815	0.1363	1.27335	0.930512	1.7425	0.131051	0.991734	0.776996	1.26582	0.9469
6	32071017	NA	1.88e-14	6:32071017:C:G	6:32071017:C:G	Sigs160.Wolf_MHC2.21978456	Expression Signature - MHC2 21978456	GW Significant	1.04404	0.929482	1.17272	0.4678	1.03894	0.932036	1.1581	0.4903	0.978746	0.859959	1.11394	0.744885	0.9687	0.855672	1.09666	0.6159	0.943778	0.760018	1.17197	0.600465	1.07047	0.888433	1.28981	0.4741
6	32071893	NA	1.88e-14	6:32071893:C:T	6:32071893:C:T	Sigs160.Wolf_MHC2.21978456	Expression Signature - MHC2 21978456	GW Significant	0.958103	0.852972	1.07619	0.4705	0.962809	0.86374	1.07324	0.4941	1.02064	0.89679	1.16159	0.756947	1.03128	0.910949	1.1675	0.6271	1.05909	0.852853	1.31519	0.603396	0.934167	0.775307	1.12558	0.4736
6	32080146	NA	3.07e-14	6:32080146:A:C	6:32080146:A:C	Sigs160.Wolf_MHC2.21978456	Expression Signature - MHC2 21978456	GW Significant	1.03925	0.925216	1.16734	0.5162	1.03531	0.928779	1.15406	0.5317	0.984027	0.864568	1.11999	0.807367	0.973556	0.859961	1.10216	0.6718	0.949781	0.764745	1.17959	0.641188	1.07788	0.894409	1.299	0.4305
6	32102305	NA	4.27e-14	6:32102305:C:T	6:32102305:C:T	Sigs160.Wolf_MHC2.21978456	Expression Signature - MHC2 21978456	GW Significant	1.03314	0.919773	1.16047	0.583	1.02912	0.923223	1.14715	0.6051	0.991345	0.870974	1.12835	0.895304	0.980101	0.865573	1.10978	0.7513	0.943812	0.759883	1.17226	0.601046	1.06141	0.877123	1.28442	0.5397
6	32109165	NA	1.02e-11	6:32109165:A:G	6:32109165:A:G	Sigs160.Wolf_MHC2.21978456	Expression Signature - MHC2 21978456	GW Significant	1.03697	0.88128	1.22016	0.6622	1.02562	0.886456	1.18664	0.7342	1.09848	0.916539	1.31653	0.309415	1.11717	0.943322	1.32306	0.199	1.25059	0.915306	1.70869	0.16024	1.01025	0.784246	1.30139	0.9373
6	32109979	NA	8.63e-11	6:32109979:A:G	6:32109979:A:G	Sigs160.Wolf_MHC2.21978456	Expression Signature - MHC2 21978456	GW Significant	0.956284	0.893933	1.02298	0.1944	0.960405	0.901312	1.02337	0.2129	0.968026	0.898306	1.04316	0.394246	0.949994	0.883885	1.02105	0.1633	0.941413	0.830523	1.06711	0.345074	0.937349	0.833188	1.05453	0.2818
6	32110583	NA	1.8e-08	6:32110583:C:G	6:32110583:C:G	Sigs160.Wolf_MHC2.21978456	Expression Signature - MHC2 21978456	GW Significant	1.07605	0.996865	1.16153	0.05996	1.06109	0.98648	1.14135	0.1112	1.06372	0.977537	1.15751	0.151997	1.06279	0.979	1.15376	0.1464	0.975211	0.845211	1.12521	0.730934	0.995809	0.870527	1.13912	0.9507
6	32112626	NA	3.04e-13	6:32112626:A:G	6:32112626:A:G	Sigs160.Wolf_MHC2.21978456	Expression Signature - MHC2 21978456	GW Significant	1.02829	0.919597	1.14984	0.6245	1.02562	0.923523	1.13901	0.6363	0.994035	0.877776	1.12569	0.924899	0.983144	0.872183	1.10822	0.7805	0.932581	0.75712	1.1487	0.511596	1.03884	0.862007	1.25194	0.6889
6	32112955	NA	3.04e-13	6:32112955:A:G	6:32112955:A:G	Sigs160.Wolf_MHC2.21978456	Expression Signature - MHC2 21978456	GW Significant	1.02829	0.919597	1.14984	0.6254	1.02562	0.923523	1.13901	0.6361	0.993851	0.877618	1.12548	0.922573	0.982947	0.872009	1.108	0.7783	0.932926	0.757412	1.14911	0.513809	1.03894	0.862093	1.25206	0.6883
6	32113571	NA	1.55e-08	6:32113571:A:T	6:32113571:A:T	Sigs160.Wolf_MHC2.21978456	Expression Signature - MHC2 21978456	GW Significant	0.931928	0.863177	1.00615	0.07143	0.945066	0.87844	1.01675	0.1295	0.935501	0.859454	1.01828	0.123371	0.939977	0.865697	1.02063	0.1409	1.02575	0.888624	1.18404	0.728381	1.00401	0.877179	1.14917	0.9534
6	32115185	NA	1.69e-10	6:32115185:A:G	6:32115185:A:G	Sigs160.Wolf_MHC2.21978456	Expression Signature - MHC2 21978456	GW Significant	1.04865	0.968813	1.13506	0.2396	1.03438	0.959572	1.11502	0.3775	1.07585	0.985698	1.17425	0.101683	1.07347	0.986322	1.16833	0.1009	0.921107	0.793993	1.06857	0.27808	0.950564	0.827075	1.09249	0.4748
6	32117971	NA	1.59e-10	6:32117971:G:T	6:32117971:G:T	Sigs160.Wolf_MHC2.21978456	Expression Signature - MHC2 21978456	GW Significant	0.954278	0.881975	1.03251	0.244	0.967539	0.897918	1.04256	0.3859	0.927669	0.850247	1.01214	0.0914309	0.92988	0.854721	1.01165	0.09102	1.08434	0.935288	1.25714	0.283161	1.05106	0.914875	1.20752	0.4819
6	32119898	NA	4.29e-12	6:32119898:C:T	6:32119898:C:T	Sigs160.Wolf_MHC2.21978456	Expression Signature - MHC2 21978456	GW Significant	0.930252	0.791982	1.09266	0.3784	0.93688	0.810549	1.0829	0.378	0.891091	0.745067	1.06573	0.206785	0.878183	0.742542	1.0386	0.129	0.766225	0.563727	1.04146	0.0890257	0.934634	0.724408	1.20587	0.6028
6	32122386	NA	7.12e-14	6:32122386:C:G	6:32122386:C:G	Sigs160.Wolf_MHC2.21978456	Expression Signature - MHC2 21978456	GW Significant	1.00955	0.90177	1.1302	0.869	1.00331	0.902012	1.11597	0.9518	0.989407	0.872691	1.12173	0.867939	0.981179	0.869077	1.10774	0.7594	0.920256	0.746268	1.13481	0.437019	1.01735	0.840875	1.23086	0.8593
6	32122472	NA	8.26e-11	6:32122472:A:C	6:32122472:A:C	Sigs160.Wolf_MHC2.21978456	Expression Signature - MHC2 21978456	GW Significant	1.04697	0.967643	1.1328	0.2528	1.03272	0.958413	1.1128	0.3986	1.07797	0.988026	1.1761	0.0913524	1.07165	0.985033	1.16588	0.1077	0.9201	0.793651	1.0667	0.269589	0.948096	0.825089	1.08944	0.4523
6	32123951	NA	1.46e-12	6:32123951:C:T	6:32123951:C:T	Sigs160.Wolf_MHC2.21978456	Expression Signature - MHC2 21978456	GW Significant	0.962328	0.813849	1.13789	0.6536	0.967248	0.831264	1.12548	0.6663	0.912033	0.757048	1.09875	0.332642	0.897538	0.753128	1.06964	0.2274	0.811728	0.589987	1.11681	0.200067	0.976774	0.747925	1.27565	0.863
6	32123973	NA	7.16e-11	6:32123973:C:G	6:32123973:C:G	Sigs160.Wolf_MHC2.21978456	Expression Signature - MHC2 21978456	GW Significant	0.955137	0.882769	1.03344	0.2529	0.968313	0.898637	1.04339	0.3985	0.927683	0.850281	1.01213	0.0914044	0.93314	0.857718	1.01519	0.1078	1.08681	0.937451	1.25997	0.269735	1.05475	0.917903	1.21199	0.4523
6	32126002	NA	2.15e-13	6:32126002:A:G	6:32126002:A:G	Sigs160.Wolf_MHC2.21978456	Expression Signature - MHC2 21978456	GW Significant	1.0246	0.923142	1.1372	0.6471	1.01319	0.917704	1.1186	0.7955	0.940701	0.837847	1.05618	0.30088	0.936693	0.837187	1.04803	0.2545	0.904572	0.745519	1.09756	0.309387	0.984816	0.823615	1.17757	0.8667
6	32127477	NA	1.71e-07	6:32127477:A:C	6:32127477:A:C	Sigs160.Wolf_MHC2.21978456	Expression Signature - MHC2 21978456	Suggestive	0.947337	0.888003	1.01064	0.1016	0.95342	0.896687	1.01374	0.1278	0.984107	0.915679	1.05765	0.663101	0.994515	0.927487	1.06639	0.8771	1.05952	0.939542	1.19481	0.345731	1.04613	0.934268	1.17139	0.4348
6	32128290	NA	4.4e-11	6:32128290:C:T	6:32128290:C:T	Sigs160.Wolf_MHC2.21978456	Expression Signature - MHC2 21978456	GW Significant	0.954565	0.882239	1.03282	0.2467	0.967829	0.898188	1.04287	0.3906	0.927295	0.84995	1.01168	0.0895063	0.93286	0.857461	1.01489	0.1059	1.08771	0.938262	1.26096	0.264887	1.0558	0.918641	1.21344	0.4441
6	32131510	NA	2.28e-14	6:32131510:C:T	6:32131510:C:T	Sigs160.Wolf_MHC2.21978456	Expression Signature - MHC2 21978456	GW Significant	1.00995	0.902131	1.13065	0.8628	1.0021	0.901106	1.11442	0.9691	0.988105	0.871591	1.12019	0.851727	0.980689	0.868812	1.10697	0.7522	0.91867	0.74509	1.13269	0.42724	1.01207	0.835695	1.22568	0.9021
6	32132727	NA	4.18e-11	6:32132727:C:T	6:32132727:C:T	Sigs160.Wolf_MHC2.21978456	Expression Signature - MHC2 21978456	GW Significant	1.04823	0.968995	1.13394	0.2412	1.03365	0.959464	1.11358	0.3832	1.0788	0.988858	1.17692	0.0878165	1.07251	0.985821	1.16682	0.1033	0.918712	0.792528	1.06499	0.260707	0.94535	0.822377	1.08671	0.4289
6	32133098	NA	4.18e-11	6:32133098:A:G	6:32133098:A:G	Sigs160.Wolf_MHC2.21978456	Expression Signature - MHC2 21978456	GW Significant	0.953992	0.881883	1.032	0.2411	0.967442	0.898005	1.04225	0.3833	0.926962	0.849678	1.01128	0.0878522	0.932394	0.857032	1.01438	0.1034	1.08849	0.938985	1.2618	0.260661	1.05813	0.920484	1.21635	0.4271
6	32134510	NA	2.97e-11	6:32134510:A:G	6:32134510:A:G	Sigs160.Wolf_MHC2.21978456	Expression Signature - MHC2 21978456	GW Significant	1.04823	0.968995	1.13394	0.2412	1.03365	0.959464	1.11358	0.3833	1.0788	0.98886	1.17693	0.0878089	1.07251	0.985821	1.16682	0.1034	0.91869	0.792509	1.06496	0.260568	0.945161	0.822213	1.08649	0.4279
6	32134656	NA	5.83e-11	6:32134656:C:T	6:32134656:C:T	Sigs160.Wolf_MHC2.21978456	Expression Signature - MHC2 21978456	GW Significant	0.953992	0.881883	1.032	0.2406	0.967442	0.898005	1.04225	0.3833	0.926915	0.84964	1.01122	0.0876125	0.932394	0.857032	1.01438	0.1032	1.08858	0.939075	1.2619	0.260144	1.05781	0.920208	1.21599	0.4293
6	32136547	rs1061808	4.79e-07	rs1061808 | 6:32136547:G:T	6:32136547:G:T	Sigs160.Wolf_MHC2.21978456	Expression Signature - MHC2 21978456	Suggestive	1.0518	0.98592	1.12208	0.1263	1.04269	0.980642	1.10866	0.1816	1.01803	0.947243	1.09412	0.626965	1.00783	0.94009	1.08045	0.8254	0.941335	0.834816	1.06144	0.323774	0.953038	0.850962	1.06736	0.4059
6	32138545	rs3130283	3.37e-14	rs3130283 | 6:32138545:A:C	6:32138545:A:C	Sigs160.Wolf_MHC2.21978456	Expression Signature - MHC2 21978456	GW Significant	1.01116	0.904631	1.13024	0.8455	1.0021	0.902874	1.11224	0.9689	0.986846	0.871989	1.11683	0.833892	0.977067	0.867302	1.10072	0.7025	0.917345	0.746022	1.12801	0.413392	1.00602	0.832978	1.215	0.9504
6	32140277	rs3130348	2.97e-11	rs3130348 | 6:32140277:A:C	6:32140277:A:C	Sigs160.Wolf_MHC2.21978456	Expression Signature - MHC2 21978456	GW Significant	1.04938	0.970061	1.13519	0.2296	1.03469	0.960424	1.11469	0.3693	1.07958	0.989704	1.17762	0.084363	1.07326	0.986705	1.16741	0.09959	0.917295	0.791448	1.06315	0.251539	0.943744	0.82082	1.08508	0.4159
6	32140487	rs3130284	2.97e-11	rs3130284 | 6:32140487:C:T	6:32140487:C:T	Sigs160.Wolf_MHC2.21978456	Expression Signature - MHC2 21978456	GW Significant	0.952562	0.880561	1.03045	0.2251	0.966088	0.896748	1.04079	0.3646	0.926244	0.849143	1.01035	0.0841424	0.931741	0.8566	1.01347	0.09941	1.08925	0.93983	1.26242	0.256116	1.05919	0.921224	1.21781	0.4195
6	32141005	rs3131297	2.98e-11	rs3131297 | 6:32141005:A:T	6:32141005:A:T	Sigs160.Wolf_MHC2.21978456	Expression Signature - MHC2 21978456	GW Significant	0.951325	0.879589	1.02891	0.2124	0.96493	0.895848	1.03934	0.3459	0.926304	0.849276	1.01032	0.0840775	0.931741	0.8566	1.01347	0.09921	1.08695	0.937978	1.25959	0.26759	1.05749	0.919751	1.21586	0.432
6	32145205	rs3134947	4.34e-11	rs3134947 | 6:32145205:C:T	6:32145205:C:T	Sigs160.Wolf_MHC2.21978456	Expression Signature - MHC2 21978456	GW Significant	1.0518	0.972486	1.13758	0.2072	1.03697	0.962728	1.11693	0.3389	1.07947	0.989757	1.17731	0.0842234	1.07315	0.9868	1.16706	0.09946	0.920646	0.794529	1.06678	0.271345	0.945917	0.82271	1.08758	0.4349
6	32145993	rs3134946	3.91e-11	rs3134946 | 6:32145993:C:G	6:32145993:C:G	Sigs160.Wolf_MHC2.21978456	Expression Signature - MHC2 21978456	GW Significant	0.950849	0.87915	1.0284	0.208	0.964447	0.895401	1.03882	0.3401	0.926337	0.849342	1.01031	0.0840643	0.931835	0.856854	1.01338	0.09929	1.08617	0.937367	1.25861	0.271506	1.05717	0.919475	1.2155	0.4352
6	32145999	rs3096689	3.91e-11	rs3096689 | 6:32145999:C:G	6:32145999:C:G	Sigs160.Wolf_MHC2.21978456	Expression Signature - MHC2 21978456	GW Significant	0.950849	0.87915	1.0284	0.208	0.964447	0.895401	1.03882	0.3401	0.926332	0.849338	1.01031	0.0840466	0.931835	0.856854	1.01338	0.09925	1.08616	0.937356	1.25859	0.271577	1.05717	0.919475	1.2155	0.435
6	32146492	rs3134945	3.91e-11	rs3134945 | 6:32146492:A:C	6:32146492:A:C	Sigs160.Wolf_MHC2.21978456	Expression Signature - MHC2 21978456	GW Significant	1.0518	0.972486	1.13758	0.2072	1.03697	0.962728	1.11693	0.3389	1.07947	0.989757	1.17731	0.0842234	1.07315	0.9868	1.16706	0.09946	0.920646	0.794529	1.06678	0.271345	0.945823	0.822627	1.08747	0.4346
6	32146644	rs3134944	3.9e-11	rs3134944 | 6:32146644:C:T	6:32146644:C:T	Sigs160.Wolf_MHC2.21978456	Expression Signature - MHC2 21978456	GW Significant	1.05159	0.972291	1.13735	0.2092	1.03707	0.962636	1.11726	0.3376	1.07956	0.989829	1.17743	0.0839191	1.07294	0.986603	1.16683	0.1002	0.920781	0.794627	1.06696	0.272277	0.946012	0.822631	1.0879	0.4359
6	32146997	NA	3.91e-11	6:32146997:A:G	6:32146997:A:G	Sigs160.Wolf_MHC2.21978456	Expression Signature - MHC2 21978456	GW Significant	0.950754	0.879062	1.02829	0.2072	0.964351	0.895311	1.03871	0.3389	0.926385	0.849396	1.01035	0.0842335	0.931835	0.856854	1.01338	0.09947	1.08906	0.939918	1.26186	0.256216	1.05982	0.921777	1.21854	0.4149
6	32147696	NA	4.19e-08	6:32147696:A:G	6:32147696:A:G	Sigs160.Wolf_MHC2.21978456	Expression Signature - MHC2 21978456	GW Significant	1.04781	0.952791	1.1523	0.3357	1.03842	0.949264	1.13595	0.4096	1.1226	1.01068	1.24692	0.0310053	1.12008	1.01254	1.23904	0.0278	0.949421	0.79464	1.13435	0.567568	0.974627	0.824898	1.15154	0.7623
6	32147761	NA	1.31e-11	6:32147761:C:T	6:32147761:C:T	Sigs160.Wolf_MHC2.21978456	Expression Signature - MHC2 21978456	GW Significant	0.969379	0.844935	1.11215	0.6575	0.953134	0.840109	1.08136	0.4564	0.830587	0.713144	0.967371	0.0170873	0.828449	0.716739	0.95757	0.01089	0.782553	0.603159	1.01531	0.0649417	0.887364	0.704277	1.11805	0.3108
6	32148031	NA	4.19e-08	6:32148031:A:G	6:32148031:A:G	Sigs160.Wolf_MHC2.21978456	Expression Signature - MHC2 21978456	GW Significant	0.95466	0.86809	1.04986	0.3386	0.963194	0.880498	1.05366	0.4129	0.89075	0.801923	0.989417	0.0309886	0.892793	0.806916	0.987811	0.02779	1.05372	0.881897	1.25901	0.564523	1.02634	0.868667	1.21264	0.7597
6	32148403	NA	4.01e-08	6:32148403:C:G	6:32148403:C:G	Sigs160.Wolf_MHC2.21978456	Expression Signature - MHC2 21978456	GW Significant	1.0476	0.9526	1.15207	0.338	1.03832	0.949169	1.13583	0.4111	1.12273	1.01074	1.24712	0.0309349	1.12019	1.01244	1.23941	0.02775	0.949422	0.79456	1.13447	0.567802	0.97453	0.824815	1.15142	0.7619
6	32149537	NA	4.79e-08	6:32149537:C:G	6:32149537:C:G	Sigs160.Wolf_MHC2.21978456	Expression Signature - MHC2 21978456	GW Significant	0.958486	0.871569	1.05407	0.3818	0.968894	0.885708	1.05989	0.4906	0.888072	0.799447	0.986521	0.026992	0.888963	0.803453	0.983572	0.02257	1.05728	0.884811	1.26336	0.539862	1.02942	0.871106	1.21652	0.7333
6	32149816	NA	3.73e-08	6:32149816:C:T	6:32149816:C:T	Sigs160.Wolf_MHC2.21978456	Expression Signature - MHC2 21978456	GW Significant	0.954469	0.867916	1.04965	0.3359	0.963002	0.880322	1.05345	0.4106	0.890793	0.80198	0.989442	0.0310213	0.892793	0.807074	0.987617	0.02781	1.05325	0.881539	1.25841	0.567739	1.02614	0.868323	1.21263	0.7616
6	32151934	NA	1.41e-08	6:32151934:A:G	6:32151934:A:G	Sigs160.Wolf_MHC2.21978456	Expression Signature - MHC2 21978456	GW Significant	0.959829	0.872277	1.05617	0.4005	0.968022	0.884564	1.05935	0.4807	0.892229	0.802776	0.991651	0.0344878	0.893508	0.807245	0.988989	0.02977	1.05221	0.879874	1.25831	0.577062	1.02521	0.866862	1.21249	0.7708
6	32151994	NA	3.76e-13	6:32151994:A:T	6:32151994:A:T	Sigs160.Wolf_MHC2.21978456	Expression Signature - MHC2 21978456	GW Significant	0.931369	0.793555	1.09312	0.3841	0.934728	0.809321	1.07957	0.3584	0.890926	0.745698	1.06444	0.203439	0.878622	0.743642	1.0381	0.1283	0.792565	0.584215	1.07522	0.13519	0.931741	0.717089	1.21065	0.597
6	32152442	NA	9.76e-09	6:32152442:A:G	6:32152442:A:G	Sigs160.Wolf_MHC2.21978456	Expression Signature - MHC2 21978456	GW Significant	0.96464	0.87665	1.06146	0.4603	0.972388	0.888554	1.06413	0.543	0.88978	0.80051	0.989005	0.0304888	0.89101	0.80483	0.986417	0.02614	1.05283	0.880405	1.25903	0.572631	1.02583	0.867382	1.21322	0.766
6	32161396	NA	1.84e-12	6:32161396:G:T	6:32161396:G:T	Sigs160.Wolf_MHC2.21978456	Expression Signature - MHC2 21978456	GW Significant	0.974822	0.832046	1.1421	0.7521	0.975603	0.845706	1.12545	0.7351	0.901897	0.756354	1.07545	0.250284	0.886034	0.751091	1.04522	0.1515	0.881243	0.650288	1.19422	0.414895	0.994714	0.763605	1.29577	0.9684
6	32172065	NA	5.08e-13	6:32172065:G:T	6:32172065:G:T	Sigs160.Wolf_MHC2.21978456	Expression Signature - MHC2 21978456	GW Significant	0.946296	0.809282	1.10651	0.4894	0.945728	0.821095	1.08928	0.4385	0.881242	0.740563	1.04864	0.154369	0.870924	0.739587	1.02559	0.09756	0.831337	0.616388	1.12124	0.226192	0.93885	0.721144	1.22228	0.6391
6	32180146	NA	6.21e-13	6:32180146:A:G	6:32180146:A:G	Sigs160.Wolf_MHC2.21978456	Expression Signature - MHC2 21978456	GW Significant	0.946012	0.809039	1.10617	0.4871	0.946959	0.822325	1.09048	0.4494	0.881186	0.740508	1.04859	0.15419	0.871186	0.739953	1.02569	0.09799	0.831896	0.616814	1.12198	0.227853	0.931835	0.714354	1.21552	0.6025
6	32184066	NA	4.41e-08	6:32184066:G:T	6:32184066:G:T	Sigs160.Wolf_MHC2.21978456	Expression Signature - MHC2 21978456	GW Significant	0.976286	0.923065	1.03258	0.4002	0.974433	0.923844	1.02779	0.3417	1.0326	0.970321	1.09888	0.312227	1.02173	0.961878	1.08531	0.4855	1.09784	0.9893	1.21829	0.07884	1.099	0.991925	1.21763	0.07094
6	32184094	NA	4.41e-08	6:32184094:A:G	6:32184094:A:G	Sigs160.Wolf_MHC2.21978456	Expression Signature - MHC2 21978456	GW Significant	0.976383	0.923157	1.03268	0.4027	0.97453	0.923936	1.02789	0.3435	1.03285	0.970544	1.09915	0.308709	1.02194	0.96207	1.08553	0.4811	1.09772	0.989167	1.21818	0.0792651	1.09889	0.991826	1.21751	0.07132
6	32184221	NA	3.85e-08	6:32184221:A:G	6:32184221:A:G	Sigs160.Wolf_MHC2.21978456	Expression Signature - MHC2 21978456	GW Significant	0.976286	0.923065	1.03258	0.4016	0.974433	0.923844	1.02779	0.3414	1.03333	0.971025	1.09963	0.301565	1.02235	0.962644	1.08575	0.4717	1.09839	0.989823	1.21887	0.0771683	1.09955	0.992421	1.21824	0.06939
6	32184705	NA	3.65e-07	6:32184705:A:G	6:32184705:A:G	Sigs160.Wolf_MHC2.21978456	Expression Signature - MHC2 21978456	Suggestive	1.06983	0.9692	1.18091	0.1799	1.06418	0.971094	1.16618	0.1828	1.0138	0.908335	1.13151	0.806853	1.00461	0.904602	1.11568	0.931	1.01677	0.8442	1.22462	0.860877	1.0019	0.842515	1.19144	0.9832
6	32186050	NA	2.55e-08	6:32186050:A:G	6:32186050:A:G	Sigs160.Wolf_MHC2.21978456	Expression Signature - MHC2 21978456	GW Significant	0.976188	0.922972	1.03247	0.3982	0.973556	0.923013	1.02687	0.3246	1.03326	0.97097	1.09955	0.302449	1.02194	0.962259	1.08532	0.4801	1.09847	0.9899	1.21894	0.0769257	1.09988	0.992719	1.21861	0.06865
6	32186726	NA	1.8e-08	6:32186726:A:G	6:32186726:A:G	Sigs160.Wolf_MHC2.21978456	Expression Signature - MHC2 21978456	GW Significant	0.975505	0.922326	1.03175	0.3854	0.973361	0.922828	1.02666	0.3213	1.03315	0.970775	1.09954	0.304755	1.02306	0.963129	1.08672	0.4583	1.0991	0.990271	1.21989	0.0756951	1.09944	0.992127	1.21836	0.07029
6	32187023	NA	1.8e-08	6:32187023:A:G	6:32187023:A:G	Sigs160.Wolf_MHC2.21978456	Expression Signature - MHC2 21978456	GW Significant	1.02521	0.969324	1.08432	0.3849	1.02747	0.974129	1.08373	0.3198	0.967918	0.909476	1.03012	0.304907	0.977458	0.920197	1.03828	0.4587	0.909766	0.819674	1.00976	0.0754969	0.909464	0.820695	1.00783	0.07012
6	32187202	NA	5.88e-09	6:32187202:C:T	6:32187202:C:T	Sigs160.Wolf_MHC2.21978456	Expression Signature - MHC2 21978456	GW Significant	1.02809	0.971852	1.08758	0.3353	1.03262	0.978628	1.08959	0.2405	0.965977	0.907414	1.02832	0.27811	0.972972	0.915614	1.03392	0.3762	0.910288	0.819499	1.01114	0.0795293	0.909191	0.819806	1.00832	0.07139
6	32188383	NA	2.79e-09	6:32188383:C:T	6:32188383:C:T	Sigs160.Wolf_MHC2.21978456	Expression Signature - MHC2 21978456	GW Significant	1.02347	0.967488	1.08269	0.419	1.02973	0.976083	1.08633	0.2837	0.985663	0.926024	1.04914	0.650232	0.992429	0.93429	1.05419	0.8063	0.9668	0.870731	1.07347	0.527175	0.963387	0.869184	1.0678	0.4773
6	32190028	NA	4.37e-13	6:32190028:A:G	6:32190028:A:G	Sigs160.Wolf_MHC2.21978456	Expression Signature - MHC2 21978456	GW Significant	0.926538	0.789904	1.08681	0.3485	0.922286	0.799018	1.06457	0.2694	0.876392	0.733987	1.04643	0.144864	0.866148	0.733514	1.02276	0.09037	0.826812	0.612056	1.11692	0.215205	0.913474	0.69672	1.19766	0.5127
6	32192331	NA	6.44e-07	6:32192331:A:G	6:32192331:A:G	Sigs160.Wolf_MHC2.21978456	Expression Signature - MHC2 21978456	Suggestive	0.942424	0.864555	1.02731	0.1778	0.941953	0.869901	1.01997	0.1414	1.00413	0.912176	1.10536	0.932951	1.01015	0.921795	1.10698	0.8294	0.925861	0.787204	1.08894	0.352052	0.920351	0.785245	1.0787	0.3055
6	32195251	NA	2.6e-07	6:32195251:C:T	6:32195251:C:T	Sigs160.Wolf_MHC2.21978456	Expression Signature - MHC2 21978456	Suggestive	0.958007	0.875584	1.04819	0.35	0.950374	0.875101	1.03212	0.2271	0.987108	0.893095	1.09102	0.799441	0.995709	0.905417	1.09501	0.9289	0.919296	0.775865	1.08924	0.330908	0.91448	0.774749	1.07941	0.2905
6	32198474	NA	2.88e-08	6:32198474:C:T	6:32198474:C:T	Sigs160.Wolf_MHC2.21978456	Expression Signature - MHC2 21978456	GW Significant	0.959253	0.884143	1.04074	0.3164	0.955329	0.88624	1.0298	0.2332	1.0541	0.962779	1.15408	0.254576	1.05432	0.967399	1.14906	0.2279	0.938775	0.805307	1.09436	0.419384	0.932487	0.802962	1.08291	0.3597
6	32198867	NA	8.8e-08	6:32198867:A:C	6:32198867:A:C	Sigs160.Wolf_MHC2.21978456	Expression Signature - MHC2 21978456	Suggestive	0.971805	0.917928	1.02884	0.3259	0.973264	0.921832	1.02757	0.3277	0.994522	0.933383	1.05967	0.865273	0.99104	0.931887	1.05395	0.7732	1.02975	0.925483	1.14576	0.590436	1.03355	0.930296	1.14826	0.5391
6	32198936	NA	2.25e-07	6:32198936:A:G	6:32198936:A:G	Sigs160.Wolf_MHC2.21978456	Expression Signature - MHC2 21978456	Suggestive	0.972097	0.918204	1.02915	0.3312	0.972875	0.921464	1.02715	0.3204	0.993673	0.93255	1.0588	0.844664	0.991734	0.932539	1.05469	0.7905	1.03085	0.926382	1.14709	0.577322	1.03417	0.930672	1.14918	0.5327
6	32199352	NA	1.9e-07	6:32199352:C:T	6:32199352:C:T	Sigs160.Wolf_MHC2.21978456	Expression Signature - MHC2 21978456	Suggestive	1.03448	0.948634	1.1281	0.4436	1.04164	0.961778	1.12814	0.3155	0.943508	0.856843	1.03894	0.236958	0.93763	0.855617	1.0275	0.168	1.06462	0.904448	1.25315	0.451628	1.07885	0.920119	1.26497	0.3499
6	32200670	NA	3.14e-07	6:32200670:A:G	6:32200670:A:G	Sigs160.Wolf_MHC2.21978456	Expression Signature - MHC2 21978456	Suggestive	0.96493	0.904848	1.029	0.2758	0.970931	0.914052	1.03135	0.3383	1.03427	0.963119	1.11068	0.354209	1.04123	0.972003	1.11538	0.2499	0.975891	0.864456	1.10169	0.693213	0.976481	0.866612	1.10028	0.6959
6	32202086	NA	5.3e-14	6:32202086:G:T	6:32202086:G:T	Sigs160.Wolf_MHC2.21978456	Expression Signature - MHC2 21978456	GW Significant	0.927187	0.782748	1.09828	0.3817	0.934634	0.80355	1.0871	0.3804	0.969286	0.802725	1.17041	0.745749	0.934541	0.783563	1.11461	0.4511	0.81886	0.591875	1.13289	0.227577	0.917778	0.682258	1.2346	0.5707
6	32202817	NA	1.9e-07	6:32202817:C:T	6:32202817:C:T	Sigs160.Wolf_MHC2.21978456	Expression Signature - MHC2 21978456	Suggestive	1.03572	0.949773	1.12945	0.4272	1.04091	0.960916	1.12757	0.3258	0.943462	0.856838	1.03884	0.236349	0.92895	0.847531	1.01819	0.1155	1.06688	0.906451	1.25571	0.436171	1.07595	0.917279	1.26206	0.3683
6	32202935	NA	1.87e-08	6:32202935:C:T	6:32202935:C:T	Sigs160.Wolf_MHC2.21978456	Expression Signature - MHC2 21978456	GW Significant	0.967539	0.888813	1.05324	0.4463	0.96127	0.888785	1.03967	0.3235	1.05351	0.958601	1.15781	0.279279	1.06354	0.971844	1.16388	0.1805	0.952717	0.811953	1.11788	0.552628	0.94857	0.811067	1.10938	0.5091
6	32203591	NA	9.91e-08	6:32203591:A:G	6:32203591:A:G	Sigs160.Wolf_MHC2.21978456	Expression Signature - MHC2 21978456	Suggestive	0.971999	0.917932	1.02925	0.331	0.973264	0.921652	1.02777	0.33	0.993151	0.932008	1.05831	0.832125	0.993919	0.93441	1.05722	0.8474	1.02817	0.923964	1.14413	0.610363	1.03303	0.929467	1.14814	0.5468
6	32203608	NA	3.21e-07	6:32203608:C:T	6:32203608:C:T	Sigs160.Wolf_MHC2.21978456	Expression Signature - MHC2 21978456	Suggestive	0.963869	0.903853	1.02787	0.2621	0.970931	0.914052	1.03135	0.3376	1.0343	0.963164	1.1107	0.353649	1.03946	0.970543	1.11327	0.2697	0.973924	0.862757	1.09942	0.669174	0.975505	0.865746	1.09918	0.6839
6	32204207	NA	2.75e-07	6:32204207:G:T	6:32204207:G:T	Sigs160.Wolf_MHC2.21978456	Expression Signature - MHC2 21978456	Suggestive	0.964544	0.904664	1.02839	0.2704	0.971514	0.91478	1.03177	0.3458	1.03398	0.962979	1.11022	0.357323	1.03915	0.970251	1.11293	0.2728	0.970101	0.859645	1.09475	0.622588	0.971805	0.8628	1.09458	0.6376
6	32204433	NA	4.05e-08	6:32204433:C:T	6:32204433:C:T	Sigs160.Wolf_MHC2.21978456	Expression Signature - MHC2 21978456	GW Significant	1.02655	0.969445	1.08701	0.3686	1.02984	0.975033	1.08772	0.2922	1.0065	0.944533	1.07253	0.841675	1.00471	0.944556	1.0687	0.8825	0.968899	0.870681	1.0782	0.562339	0.96358	0.866976	1.07095	0.4914
6	32204926	NA	3.27e-07	6:32204926:C:T	6:32204926:C:T	Sigs160.Wolf_MHC2.21978456	Expression Signature - MHC2 21978456	Suggestive	0.966185	0.886353	1.05321	0.4349	0.96127	0.88774	1.04089	0.3308	1.05839	0.961488	1.16506	0.246831	1.07498	0.980952	1.17802	0.1214	0.929585	0.790469	1.09319	0.377346	0.922101	0.786738	1.08076	0.3167
6	32204952	NA	3.99e-07	6:32204952:A:G	6:32204952:A:G	Sigs160.Wolf_MHC2.21978456	Expression Signature - MHC2 21978456	Suggestive	1.03645	0.972104	1.10505	0.2732	1.02912	0.969018	1.09294	0.3503	0.966927	0.900526	1.03822	0.354244	0.962135	0.898346	1.03045	0.2702	1.03141	0.913967	1.16394	0.61609	1.02963	0.91414	1.15971	0.6312
6	32205110	NA	3.63e-07	6:32205110:C:T	6:32205110:C:T	Sigs160.Wolf_MHC2.21978456	Expression Signature - MHC2 21978456	Suggestive	0.964833	0.904935	1.0287	0.2732	0.971708	0.914963	1.03197	0.3503	1.0342	0.963184	1.11046	0.354244	1.03935	0.970446	1.11316	0.2702	0.969549	0.859152	1.09413	0.61609	0.971222	0.862283	1.09392	0.6311
6	32205271	NA	4.35e-07	6:32205271:G:T	6:32205271:G:T	Sigs160.Wolf_MHC2.21978456	Expression Signature - MHC2 21978456	Suggestive	0.966282	0.906294	1.03024	0.2953	0.973069	0.916245	1.03342	0.374	1.03518	0.964032	1.11158	0.341347	1.04029	0.971319	1.11416	0.259	0.973075	0.862191	1.09822	0.658355	0.974725	0.865223	1.09809	0.6732
6	32205339	NA	4.51e-07	6:32205339:C:T	6:32205339:C:T	Sigs160.Wolf_MHC2.21978456	Expression Signature - MHC2 21978456	Suggestive	1.03469	0.970263	1.10339	0.298	1.02737	0.967183	1.0913	0.3797	0.965663	0.89928	1.03695	0.336361	0.960886	0.897179	1.02912	0.2546	1.02791	0.910757	1.16014	0.655645	1.02624	0.910949	1.15612	0.6705
6	32205863	NA	4.94e-08	6:32205863:A:C	6:32205863:A:C	Sigs160.Wolf_MHC2.21978456	Expression Signature - MHC2 21978456	GW Significant	1.03314	0.949447	1.1242	0.4498	1.03967	0.961458	1.12424	0.3292	0.95109	0.865722	1.04488	0.296075	0.942236	0.861338	1.03073	0.1938	1.05698	0.901654	1.23906	0.494377	1.06088	0.90781	1.23976	0.457
6	32206399	NA	8.17e-08	6:32206399:A:T	6:32206399:A:T	Sigs160.Wolf_MHC2.21978456	Expression Signature - MHC2 21978456	Suggestive	1.04645	0.963753	1.13623	0.2799	1.04844	0.97128	1.13172	0.2246	0.943818	0.861222	1.03434	0.216026	0.938568	0.859837	1.02451	0.1563	1.05215	0.901769	1.2276	0.518285	1.05749	0.908998	1.23024	0.469
6	32208673	NA	8.7e-08	6:32208673:A:G	6:32208673:A:G	Sigs160.Wolf_MHC2.21978456	Expression Signature - MHC2 21978456	Suggestive	1.02778	0.955695	1.1053	0.4598	0.995709	0.930423	1.06558	0.9017	0.932359	0.859984	1.01082	0.0894785	0.94365	0.873349	1.01961	0.1421	0.896408	0.780706	1.02926	0.1209	0.895655	0.782207	1.02556	0.1108
6	32212233	NA	1.78e-12	6:32212233:A:G	6:32212233:A:G	Sigs160.Wolf_MHC2.21978456	Expression Signature - MHC2 21978456	GW Significant	1.02891	0.955997	1.10738	0.4469	1.03272	0.963877	1.10649	0.3598	0.957933	0.882833	1.03942	0.302282	0.95705	0.884709	1.0353	0.2734	0.984852	0.858805	1.1294	0.827075	0.984127	0.860316	1.12576	0.8151
6	32212237	NA	1.78e-12	6:32212237:G:T	6:32212237:G:T	Sigs160.Wolf_MHC2.21978456	Expression Signature - MHC2 21978456	GW Significant	0.971805	0.902939	1.04592	0.4466	0.968216	0.903669	1.03737	0.3589	1.04431	0.962422	1.13317	0.29813	1.0453	0.966285	1.13077	0.2695	1.01483	0.884921	1.16381	0.833187	1.01572	0.887936	1.1619	0.8202
6	32212241	NA	1.59e-12	6:32212241:C:T	6:32212241:C:T	Sigs160.Wolf_MHC2.21978456	Expression Signature - MHC2 21978456	GW Significant	0.971805	0.902939	1.04592	0.4459	0.968216	0.903669	1.03737	0.3585	1.04437	0.962464	1.13324	0.297605	1.0453	0.966285	1.13077	0.2691	1.01479	0.884875	1.16377	0.833653	1.01562	0.887847	1.16178	0.8212
6	32213150	NA	1.05e-14	6:32213150:A:G	6:32213150:A:G	Sigs160.Wolf_MHC2.21978456	Expression Signature - MHC2 21978456	GW Significant	0.911285	0.784858	1.05808	0.2231	0.92441	0.809379	1.05579	0.2464	0.884196	0.748694	1.04422	0.147152	0.852655	0.730201	0.995646	0.04385	0.689842	0.517641	0.919328	0.0112749	0.676921	0.512667	0.893801	0.005915
6	32220397	NA	6.34e-15	6:32220397:A:G	6:32220397:A:G	Sigs160.Wolf_MHC2.21978456	Expression Signature - MHC2 21978456	GW Significant	1.09812	0.945959	1.27476	0.2186	1.08296	0.948202	1.23687	0.2398	1.13267	0.959389	1.33726	0.141527	1.17163	1.00357	1.36785	0.0451	1.45423	1.09164	1.93724	0.0104896	1.48409	1.1242	1.95919	0.005328
6	32237926	NA	4.45e-13	6:32237926:C:T	6:32237926:C:T	Sigs160.Wolf_MHC2.21978456	Expression Signature - MHC2 21978456	GW Significant	1.04456	0.962586	1.13352	0.2957	1.03396	0.956747	1.11741	0.3986	0.929587	0.848762	1.01811	0.115782	0.910556	0.834012	0.994125	0.03661	0.86496	0.741881	1.00846	0.0639613	0.848742	0.729561	0.987392	0.03359
6	32245370	NA	4.66e-13	6:32245370:A:G	6:32245370:A:G	Sigs160.Wolf_MHC2.21978456	Expression Signature - MHC2 21978456	GW Significant	1.04456	0.962586	1.13352	0.2961	1.03396	0.956747	1.11741	0.3982	0.929335	0.848544	1.01782	0.114384	0.910374	0.833845	0.993927	0.03616	0.865386	0.742262	1.00893	0.0648312	0.849166	0.729926	0.987886	0.03419
6	32246919	NA	6.92e-15	6:32246919:A:G	6:32246919:A:G	Sigs160.Wolf_MHC2.21978456	Expression Signature - MHC2 21978456	GW Significant	0.90303	0.777901	1.04829	0.18	0.915761	0.801649	1.04612	0.1951	0.877213	0.743079	1.03556	0.121922	0.851633	0.729182	0.994646	0.04252	0.700499	0.526168	0.932588	0.0147682	0.68393	0.518178	0.902701	0.007306
6	32247115	NA	6.92e-15	6:32247115:A:T	6:32247115:A:T	Sigs160.Wolf_MHC2.21978456	Expression Signature - MHC2 21978456	GW Significant	1.10727	0.953843	1.28538	0.1803	1.09188	0.955822	1.2473	0.1955	1.14116	0.96668	1.34713	0.11896	1.17527	1.00629	1.37263	0.04136	1.4251	1.07051	1.89715	0.0152351	1.45965	1.1059	1.92656	0.007549
6	32249987	NA	1.11e-15	6:32249987:C:T	6:32249987:C:T	Sigs160.Wolf_MHC2.21978456	Expression Signature - MHC2 21978456	GW Significant	0.87871	0.752071	1.02667	0.1035	0.892615	0.776502	1.02609	0.1099	0.884951	0.744143	1.0524	0.166999	0.861138	0.732137	1.01287	0.0709	0.734092	0.543492	0.991534	0.0438595	0.713552	0.532941	0.955371	0.02344
6	32255454	NA	3.21e-15	6:32255454:A:G	6:32255454:A:G	Sigs160.Wolf_MHC2.21978456	Expression Signature - MHC2 21978456	GW Significant	0.902488	0.777587	1.04745	0.1772	0.914937	0.801085	1.04497	0.19	0.874895	0.741198	1.03271	0.11433	0.849761	0.727722	0.992266	0.03963	0.70331	0.528417	0.936087	0.015832	0.686534	0.520253	0.90596	0.007858
6	32259527	NA	1.7e-13	6:32259527:A:G	6:32259527:A:G	Sigs160.Wolf_MHC2.21978456	Expression Signature - MHC2 21978456	GW Significant	0.956954	0.881851	1.03845	0.2919	0.966862	0.894656	1.04489	0.3943	1.07546	0.981936	1.1779	0.117181	1.09779	1.00551	1.19854	0.03744	1.15631	0.991741	1.34818	0.0637226	1.17857	1.01307	1.3711	0.03337
6	32262406	rs6457535	3.43e-15	rs6457535 | 6:32262406:A:G	6:32262406:A:G	Sigs160.Wolf_MHC2.21978456	Expression Signature - MHC2 21978456	GW Significant	0.903662	0.778598	1.04881	0.1827	0.915395	0.801486	1.04549	0.1926	0.874984	0.74124	1.03286	0.1147	0.850186	0.727943	0.992957	0.04039	0.704972	0.529657	0.938316	0.0165555	0.687564	0.521034	0.90732	0.008115
6	32263099	rs9268149	3.93e-13	rs9268149 | 6:32263099:C:T	6:32263099:C:T	Sigs160.Wolf_MHC2.21978456	Expression Signature - MHC2 21978456	GW Significant	1.03717	0.957088	1.12396	0.3725	1.03045	0.954809	1.11209	0.4407	0.947363	0.8665	1.03577	0.234993	0.928486	0.851769	1.01211	0.09166	0.884932	0.761444	1.02845	0.110893	0.870054	0.75023	1.00902	0.06555
6	32266021	rs9268154	2.16e-13	rs9268154 | 6:32266021:A:T	6:32266021:A:T	Sigs160.Wolf_MHC2.21978456	Expression Signature - MHC2 21978456	GW Significant	0.955902	0.880882	1.03731	0.2804	0.965895	0.893762	1.04385	0.3805	1.07461	0.981137	1.17699	0.121309	1.09702	1.0048	1.19771	0.039	1.1576	0.992812	1.34974	0.0617728	1.17986	1.01419	1.37261	0.03225
6	32266310	rs9268155	2.16e-13	rs9268155 | 6:32266310:C:T	6:32266310:C:T	Sigs160.Wolf_MHC2.21978456	Expression Signature - MHC2 21978456	GW Significant	1.04613	0.964031	1.13523	0.2804	1.03531	0.957992	1.11887	0.3805	0.930568	0.849623	1.01922	0.121303	0.911558	0.834929	0.995219	0.039	0.863837	0.740868	1.00722	0.0617316	0.847555	0.728541	0.986011	0.03223
6	32278635	rs9268199	7.1e-17	rs9268199 | 6:32278635:A:G	6:32278635:A:G	Sigs160.Wolf_MHC2.21978456	Expression Signature - MHC2 21978456	GW Significant	1.01491	0.922515	1.11656	0.7614	1.01816	0.930929	1.11357	0.6926	1.02045	0.917555	1.13489	0.708925	1.03303	0.932569	1.14432	0.533	1.0225	0.855458	1.22216	0.806847	1.02819	0.862759	1.22534	0.7561
6	32279938	NA	1.54e-13	6:32279938:A:G	6:32279938:A:G	Sigs160.Wolf_MHC2.21978456	Expression Signature - MHC2 21978456	GW Significant	1.04634	0.964224	1.13545	0.2774	1.03552	0.958183	1.11909	0.3776	0.930785	0.849829	1.01945	0.122476	0.91174	0.835096	0.995419	0.03929	0.862811	0.739992	1.00601	0.0596361	0.846623	0.72774	0.984927	0.03104
6	32288089	NA	2.04e-15	6:32288089:C:T	6:32288089:C:T	Sigs160.Wolf_MHC2.21978456	Expression Signature - MHC2 21978456	GW Significant	1.09406	0.950256	1.25964	0.2115	1.0933	0.963275	1.24087	0.1673	1.13366	0.969067	1.3262	0.117153	1.17187	1.01147	1.35771	0.03474	1.35935	1.04074	1.77551	0.0242581	1.38362	1.06716	1.79391	0.01425
6	32289390	NA	1.42e-13	6:32289390:A:C	6:32289390:A:C	Sigs160.Wolf_MHC2.21978456	Expression Signature - MHC2 21978456	GW Significant	1.0455	0.963453	1.13455	0.2866	1.03469	0.957417	1.1182	0.388	0.930148	0.849249	1.01875	0.118947	0.911194	0.834596	0.994821	0.03806	0.863863	0.740902	1.00723	0.0617583	0.847555	0.728541	0.986011	0.0322
6	32295419	NA	6.77e-16	6:32295419:A:C	6:32295419:A:C	Sigs160.Wolf_MHC2.21978456	Expression Signature - MHC2 21978456	GW Significant	0.908373	0.775937	1.06341	0.2323	0.921088	0.799859	1.06069	0.2533	0.900433	0.75546	1.07323	0.241722	0.871709	0.739672	1.02731	0.1012	0.75021	0.553354	1.0171	0.0641941	0.727021	0.541089	0.976844	0.03434
6	32295965	NA	2.75e-15	6:32295965:C:T	6:32295965:C:T	Sigs160.Wolf_MHC2.21978456	Expression Signature - MHC2 21978456	GW Significant	0.908918	0.789136	1.04688	0.1856	0.910101	0.80155	1.03335	0.1456	0.885066	0.756225	1.03586	0.128372	0.855901	0.73846	0.99202	0.03883	0.737	0.563354	0.964171	0.0260028	0.723684	0.5574	0.939575	0.01523
6	32300809	NA	1.38e-12	6:32300809:A:G	6:32300809:A:G	Sigs160.Wolf_MHC2.21978456	Expression Signature - MHC2 21978456	GW Significant	1.04446	0.96249	1.13341	0.2972	1.03376	0.956556	1.11719	0.4011	0.93152	0.850466	1.0203	0.126807	0.912379	0.835517	0.996311	0.04096	0.858712	0.736406	1.00133	0.0520104	0.842569	0.724113	0.980403	0.02666
6	32305979	NA	3.12e-13	6:32305979:G:T	6:32305979:G:T	Sigs160.Wolf_MHC2.21978456	Expression Signature - MHC2 21978456	GW Significant	0.955997	0.880797	1.03762	0.2811	0.965799	0.893672	1.04375	0.3793	1.07225	0.978932	1.17447	0.13332	1.09538	1.0033	1.19591	0.04214	1.1639	0.998055	1.3573	0.0529679	1.18708	1.02019	1.38128	0.02647
6	32316016	NA	6.19e-13	6:32316016:G:T	6:32316016:G:T	Sigs160.Wolf_MHC2.21978456	Expression Signature - MHC2 21978456	GW Significant	1.04415	0.962201	1.13307	0.3003	1.03345	0.956269	1.11685	0.4054	0.931423	0.85039	1.02018	0.126194	0.912288	0.835434	0.996211	0.04077	0.861441	0.738745	1.00451	0.0570996	0.8451	0.726288	0.983348	0.02942
6	32318610	NA	4.8e-13	6:32318610:A:G	6:32318610:A:G	Sigs160.Wolf_MHC2.21978456	Expression Signature - MHC2 21978456	GW Significant	0.957624	0.882469	1.03918	0.3	0.967539	0.895282	1.04563	0.4041	1.07356	0.980164	1.17587	0.126506	1.09604	1.0037	1.19686	0.04089	1.1609	0.995553	1.35372	0.0570211	1.18329	1.01693	1.37686	0.02937
6	32320153	NA	4.9e-13	6:32320153:A:G	6:32320153:A:G	Sigs160.Wolf_MHC2.21978456	Expression Signature - MHC2 21978456	GW Significant	0.95772	0.882557	1.03928	0.3009	0.967635	0.895372	1.04573	0.4049	1.07369	0.980287	1.176	0.125843	1.09626	1.0039	1.1971	0.04055	1.16073	0.995406	1.3535	0.0572663	1.18317	1.01683	1.37673	0.02951
6	32321272	NA	8.36e-15	6:32321272:A:C	6:32321272:A:C	Sigs160.Wolf_MHC2.21978456	Expression Signature - MHC2 21978456	GW Significant	1.09155	0.94733	1.25773	0.2257	1.0933	0.962709	1.2416	0.1696	1.14003	0.973751	1.3347	0.103381	1.17739	1.01544	1.36517	0.03048	1.37641	1.0513	1.80204	0.0201296	1.4013	1.07847	1.82076	0.01156
6	32324055	NA	1.37e-14	6:32324055:A:C	6:32324055:A:C	Sigs160.Wolf_MHC2.21978456	Expression Signature - MHC2 21978456	GW Significant	0.905924	0.779936	1.05226	0.1957	0.913292	0.799018	1.04391	0.1834	0.870303	0.736719	1.02811	0.102401	0.845777	0.723742	0.988388	0.03518	0.689094	0.516489	0.919381	0.0113611	0.673141	0.509006	0.890205	0.005525
6	32329598	NA	8.27e-15	6:32329598:A:G	6:32329598:A:G	Sigs160.Wolf_MHC2.21978456	Expression Signature - MHC2 21978456	GW Significant	0.905109	0.779539	1.05091	0.1907	0.912379	0.798532	1.04246	0.1779	0.87024	0.736902	1.02771	0.101568	0.845861	0.723956	0.988293	0.03488	0.690371	0.517724	0.920591	0.0116194	0.674354	0.510123	0.891459	0.005652
6	32336187	NA	8.86e-13	6:32336187:C:T	6:32336187:C:T	Sigs160.Wolf_MHC2.21978456	Expression Signature - MHC2 21978456	GW Significant	1.0431	0.961239	1.13194	0.3111	1.03293	0.955978	1.11608	0.4128	0.931141	0.85029	1.01968	0.123828	0.911649	0.835177	0.995124	0.03867	0.864869	0.741902	1.00822	0.0635388	0.847894	0.728975	0.986212	0.03235
6	32336495	NA	8.86e-13	6:32336495:A:T	6:32336495:A:T	Sigs160.Wolf_MHC2.21978456	Expression Signature - MHC2 21978456	GW Significant	0.958774	0.883528	1.04043	0.3116	0.9687	0.896357	1.04688	0.4219	1.07365	0.98043	1.17574	0.125279	1.09615	1.004	1.19675	0.0404	1.15637	0.991963	1.34802	0.0633315	1.17857	1.01327	1.37083	0.03311
6	32339348	NA	7.69e-07	6:32339348:C:T	6:32339348:C:T	Sigs160.Wolf_MHC2.21978456	Expression Signature - MHC2 21978456	Suggestive	1.01949	0.963722	1.07848	0.5006	1.02153	0.968115	1.07789	0.4356	0.954737	0.896892	1.01631	0.146477	0.961462	0.90496	1.02149	0.2028	0.884797	0.796474	0.982914	0.022538	0.888074	0.800765	0.984903	0.02466
6	32339548	NA	1.13e-07	6:32339548:A:G	6:32339548:A:G	Sigs160.Wolf_MHC2.21978456	Expression Signature - MHC2 21978456	Suggestive	1.03107	0.963279	1.10364	0.3773	1.02296	0.958889	1.09131	0.4919	0.98207	0.910608	1.05914	0.638832	0.987479	0.917682	1.06258	0.7356	0.895389	0.788033	1.01737	0.0899406	0.901766	0.795144	1.02269	0.1073
6	32340068	NA	7.26e-07	6:32340068:C:T	6:32340068:C:T	Sigs160.Wolf_MHC2.21978456	Expression Signature - MHC2 21978456	Suggestive	1.02922	0.971016	1.09091	0.333	1.02041	0.965725	1.07818	0.4729	1.01473	0.950968	1.08277	0.658792	1.01015	0.94874	1.07554	0.7523	0.908325	0.814673	1.01274	0.083287	0.915395	0.822654	1.01859	0.1049
6	32364667	NA	1.27e-14	6:32364667:A:G	6:32364667:A:G	Sigs160.Wolf_MHC2.21978456	Expression Signature - MHC2 21978456	GW Significant	0.926724	0.789597	1.08766	0.3517	0.936786	0.812854	1.07961	0.3672	0.902827	0.755439	1.07897	0.261064	0.878447	0.743784	1.03749	0.1269	0.722866	0.52936	0.987109	0.0411887	0.6967	0.514877	0.942733	0.01917
6	32367017	NA	2.43e-16	6:32367017:A:G	6:32367017:A:G	Sigs160.Wolf_MHC2.21978456	Expression Signature - MHC2 21978456	GW Significant	0.987479	0.873115	1.11682	0.8411	0.997104	0.890133	1.11693	0.9601	1.02034	0.889526	1.17038	0.773666	1.03884	0.91135	1.18415	0.5685	1.11063	0.880556	1.40082	0.375634	1.1275	0.898026	1.4156	0.3013
6	32389255	NA	9.69e-12	6:32389255:A:C	6:32389255:A:C	Sigs160.Wolf_MHC2.21978456	Expression Signature - MHC2 21978456	GW Significant	1.01298	0.931108	1.10206	0.7644	0.99372	0.918788	1.07476	0.8755	0.978933	0.891261	1.07523	0.656521	0.995112	0.909497	1.08879	0.9157	1.00539	0.85772	1.17847	0.947162	1.01704	0.870468	1.1883	0.8311
6	32389997	NA	3.12e-09	6:32389997:C:T	6:32389997:C:T	Sigs160.Wolf_MHC2.21978456	Expression Signature - MHC2 21978456	GW Significant	0.976676	0.915863	1.04153	0.4707	0.972486	0.914977	1.03361	0.3703	0.962639	0.896279	1.03391	0.296186	0.984423	0.918615	1.05494	0.6557	1.01756	0.901993	1.14794	0.777123	1.02912	0.913862	1.15891	0.6361
6	32390578	NA	2.36e-10	6:32390578:C:T	6:32390578:C:T	Sigs160.Wolf_MHC2.21978456	Expression Signature - MHC2 21978456	GW Significant	1.02798	0.96341	1.09689	0.4053	1.02706	0.966135	1.09183	0.3935	1.01463	0.943905	1.09065	0.69364	0.991338	0.924524	1.06298	0.8063	0.931985	0.824768	1.05314	0.258629	0.920167	0.815994	1.03764	0.1746
6	32392906	NA	1.87e-15	6:32392906:A:C	6:32392906:A:C	Sigs160.Wolf_MHC2.21978456	Expression Signature - MHC2 21978456	GW Significant	1.07315	0.914001	1.26002	0.389	1.06109	0.920896	1.22263	0.4127	1.13243	0.947051	1.35409	0.172844	1.14786	0.971517	1.35621	0.1053	1.40003	1.02118	1.91944	0.0366029	1.45893	1.07438	1.98111	0.01556
6	32392981	NA	1.91e-15	6:32392981:C:T	6:32392981:C:T	Sigs160.Wolf_MHC2.21978456	Expression Signature - MHC2 21978456	GW Significant	1.07315	0.914001	1.26002	0.389	1.06109	0.920896	1.22263	0.4125	1.13243	0.947051	1.35409	0.172844	1.14786	0.971327	1.35648	0.1054	1.40003	1.02118	1.91944	0.0366029	1.45893	1.07438	1.98111	0.01557
6	32393235	NA	1.99e-15	6:32393235:C:G	6:32393235:C:G	Sigs160.Wolf_MHC2.21978456	Expression Signature - MHC2 21978456	GW Significant	1.07315	0.914001	1.26002	0.3891	1.06194	0.921633	1.22361	0.406	1.13244	0.947063	1.35411	0.172798	1.14855	0.972101	1.35703	0.1038	1.39996	1.02113	1.91934	0.0366287	1.46024	1.07535	1.98289	0.01533
6	32397309	NA	1.69e-08	6:32397309:A:G	6:32397309:A:G	Sigs160.Wolf_MHC2.21978456	Expression Signature - MHC2 21978456	GW Significant	1.00411	0.911445	1.10619	0.9332	1.00914	0.9225	1.10392	0.8428	0.954658	0.857164	1.06324	0.3986	0.950944	0.857958	1.05401	0.3378	0.917999	0.76553	1.10083	0.355853	0.897538	0.751064	1.07258	0.2342
6	32397784	NA	1.81e-08	6:32397784:A:G	6:32397784:A:G	Sigs160.Wolf_MHC2.21978456	Expression Signature - MHC2 21978456	GW Significant	0.994913	0.903098	1.09606	0.9173	0.989555	0.904595	1.08249	0.8183	1.04714	0.940211	1.16623	0.402025	1.05085	0.948096	1.16474	0.3448	1.09099	0.9098	1.30827	0.347302	1.11505	0.93308	1.33251	0.2306
6	32398748	NA	1.81e-08	6:32398748:A:C	6:32398748:A:C	Sigs160.Wolf_MHC2.21978456	Expression Signature - MHC2 21978456	GW Significant	0.996008	0.904092	1.09727	0.935	0.990446	0.905409	1.08347	0.8341	1.04788	0.940871	1.16706	0.394868	1.05148	0.948665	1.16544	0.3386	1.0896	0.908638	1.3066	0.354417	1.11371	0.931961	1.33091	0.236
6	32399159	NA	1.81e-08	6:32399159:C:T	6:32399159:C:T	Sigs160.Wolf_MHC2.21978456	Expression Signature - MHC2 21978456	GW Significant	1.00401	0.911354	1.10608	0.9349	1.00985	0.923146	1.10469	0.8316	0.954306	0.856856	1.06284	0.394826	0.951134	0.85813	1.05422	0.3398	0.917778	0.765355	1.10056	0.354474	0.898077	0.751515	1.07322	0.2368
6	32401079	NA	4.52e-18	6:32401079:A:G	6:32401079:A:G	Sigs160.Wolf_MHC2.21978456	Expression Signature - MHC2 21978456	GW Significant	1.00783	0.897771	1.13138	0.8943	1.0001	0.898249	1.1135	0.9986	0.962387	0.84599	1.0948	0.560001	0.95361	0.842673	1.07915	0.4514	0.904959	0.728265	1.12452	0.367548	0.890475	0.719324	1.10235	0.2866
6	32402686	NA	1.69e-08	6:32402686:C:T	6:32402686:C:T	Sigs160.Wolf_MHC2.21978456	Expression Signature - MHC2 21978456	GW Significant	1.0007	0.908708	1.10201	0.9887	0.994316	0.909126	1.08749	0.9003	1.0513	0.944364	1.17036	0.360746	1.05454	0.951793	1.16837	0.3103	1.08167	0.90262	1.29623	0.395164	1.10539	0.925542	1.32019	0.2685
6	32404048	NA	3.77e-18	6:32404048:C:G	6:32404048:C:G	Sigs160.Wolf_MHC2.21978456	Expression Signature - MHC2 21978456	GW Significant	0.991834	0.883348	1.11364	0.8898	0.9996	0.897624	1.11316	0.9943	1.03913	0.913415	1.18214	0.559677	1.04865	0.926653	1.1867	0.4516	1.10586	0.889887	1.37425	0.364049	1.12389	0.907879	1.39131	0.2835
6	32404377	NA	4.2e-18	6:32404377:A:C	6:32404377:A:C	Sigs160.Wolf_MHC2.21978456	Expression Signature - MHC2 21978456	GW Significant	1.00813	0.898041	1.13172	0.8908	1.0003	0.898429	1.11372	0.9951	0.962474	0.846068	1.0949	0.560922	0.953706	0.842758	1.07926	0.4525	0.904651	0.728018	1.12414	0.365912	0.890119	0.719036	1.10191	0.285
6	32406473	NA	1.7e-08	6:32406473:A:G	6:32406473:A:G	Sigs160.Wolf_MHC2.21978456	Expression Signature - MHC2 21978456	GW Significant	0.9995	0.907618	1.10068	0.9919	1.00592	0.919733	1.10018	0.8975	0.951178	0.854411	1.05891	0.360603	0.94819	0.855809	1.05054	0.3096	0.924503	0.771455	1.10791	0.395237	0.904566	0.757391	1.08034	0.2682
6	32406579	NA	1.98e-15	6:32406579:C:T	6:32406579:C:T	Sigs160.Wolf_MHC2.21978456	Expression Signature - MHC2 21978456	GW Significant	0.931928	0.79372	1.0942	0.3894	0.941765	0.817334	1.08514	0.4068	0.883206	0.738622	1.05609	0.173435	0.870663	0.736905	1.0287	0.1037	0.713825	0.520646	0.97868	0.0362733	0.68434	0.503961	0.929281	0.01514
6	32406704	NA	1.7e-08	6:32406704:G:T	6:32406704:G:T	Sigs160.Wolf_MHC2.21978456	Expression Signature - MHC2 21978456	GW Significant	0.9991	0.907255	1.10024	0.9854	1.00491	0.918814	1.09908	0.9144	0.951339	0.85456	1.05908	0.362191	0.948475	0.856066	1.05086	0.3118	0.924006	0.771048	1.10731	0.391992	0.904114	0.757012	1.0798	0.2657
6	32409058	NA	2.21e-15	6:32409058:C:T	6:32409058:C:T	Sigs160.Wolf_MHC2.21978456	Expression Signature - MHC2 21978456	GW Significant	0.932394	0.793029	1.09625	0.3968	0.942141	0.8167	1.08685	0.4141	0.880825	0.735611	1.05471	0.167547	0.868229	0.733837	1.02723	0.09954	0.712487	0.518422	0.979199	0.0366567	0.682563	0.501373	0.929233	0.01523
6	32410137	NA	1.01e-07	6:32410137:C:T	6:32410137:C:T	Sigs160.Wolf_MHC2.21978456	Expression Signature - MHC2 21978456	Suggestive	1.02102	0.94625	1.10169	0.5911	1.01268	0.942763	1.08778	0.7297	1.00264	0.921363	1.09109	0.95126	0.991338	0.913895	1.07534	0.8341	0.96792	0.839044	1.11659	0.654682	0.952943	0.828171	1.09651	0.5011
6	32410576	NA	1.16e-07	6:32410576:C:T	6:32410576:C:T	Sigs160.Wolf_MHC2.21978456	Expression Signature - MHC2 21978456	Suggestive	1.02102	0.94625	1.10169	0.591	1.01268	0.942763	1.08778	0.7297	1.00253	0.921268	1.09096	0.953293	0.991239	0.913803	1.07524	0.8322	0.968129	0.839235	1.11682	0.6568	0.953134	0.828336	1.09673	0.5029
6	32410987	NA	7.85e-15	6:32410987:A:G	6:32410987:A:G	Sigs160.Wolf_MHC2.21978456	Expression Signature - MHC2 21978456	GW Significant	0.941011	0.801771	1.10443	0.4569	0.948854	0.823648	1.09309	0.4671	0.88084	0.737053	1.05268	0.163027	0.868576	0.735427	1.02583	0.09711	0.698609	0.510079	0.956821	0.0254133	0.670789	0.49437	0.910166	0.0103
6	32411726	NA	1.01e-08	6:32411726:A:G	6:32411726:A:G	Sigs160.Wolf_MHC2.21978456	Expression Signature - MHC2 21978456	GW Significant	0.983734	0.896634	1.07929	0.7285	0.992826	0.910971	1.08204	0.8694	1.00109	0.902858	1.11001	0.983515	1.00924	0.91467	1.11359	0.8546	1.09044	0.914758	1.29985	0.334064	1.11049	0.935109	1.31876	0.2323
6	32411846	NA	8.93e-12	6:32411846:C:G	6:32411846:C:G	Sigs160.Wolf_MHC2.21978456	Expression Signature - MHC2 21978456	GW Significant	1.03998	0.960805	1.12568	0.332	1.0203	0.947072	1.0992	0.5976	0.997665	0.913449	1.08965	0.958571	0.988566	0.90813	1.07613	0.7903	0.956576	0.824421	1.10991	0.558373	0.943933	0.815531	1.09255	0.4393
6	32412571	NA	7.03e-12	6:32412571:A:T	6:32412571:A:T	Sigs160.Wolf_MHC2.21978456	Expression Signature - MHC2 21978456	GW Significant	1.04039	0.961189	1.12613	0.327	1.02061	0.947356	1.09953	0.5911	0.998004	0.913718	1.09006	0.964602	0.988862	0.908224	1.07666	0.7959	0.956038	0.823904	1.10936	0.553581	0.943461	0.815123	1.09201	0.4351
6	32412580	NA	3.53e-11	6:32412580:C:T	6:32412580:C:T	Sigs160.Wolf_MHC2.21978456	Expression Signature - MHC2 21978456	GW Significant	1.0008	0.884547	1.13233	0.9898	0.976481	0.875318	1.08934	0.6692	0.879501	0.766516	1.00914	0.0673289	0.885237	0.779346	1.00552	0.06058	0.77613	0.612441	0.983569	0.0359857	0.757221	0.602283	0.952017	0.01732
6	32413051	NA	2.53e-15	6:32413051:A:G	6:32413051:A:G	Sigs160.Wolf_MHC2.21978456	Expression Signature - MHC2 21978456	GW Significant	0.933047	0.794673	1.09551	0.3977	0.942613	0.818069	1.08612	0.4138	0.884167	0.739412	1.05726	0.177277	0.871447	0.737569	1.02963	0.1059	0.712467	0.519609	0.976905	0.0352841	0.68311	0.502956	0.927792	0.01467
6	32413317	NA	7.03e-12	6:32413317:G:T	6:32413317:G:T	Sigs160.Wolf_MHC2.21978456	Expression Signature - MHC2 21978456	GW Significant	0.961078	0.887911	1.04027	0.3259	0.979709	0.909391	1.05546	0.5895	1.00195	0.917316	1.0944	0.965468	1.01126	0.928798	1.10105	0.7965	1.04616	0.901544	1.21397	0.552185	1.06014	0.915929	1.22705	0.4337
6	32413545	NA	2.53e-15	6:32413545:A:G	6:32413545:A:G	Sigs160.Wolf_MHC2.21978456	Expression Signature - MHC2 21978456	GW Significant	1.07165	0.912722	1.25825	0.3982	1.06078	0.92062	1.22227	0.4143	1.13097	0.945808	1.35238	0.177396	1.14752	0.971226	1.35581	0.106	1.40342	1.02353	1.92431	0.0353444	1.46375	1.07772	1.98805	0.0147
6	32414287	NA	2.87e-10	6:32414287:C:T	6:32414287:C:T	Sigs160.Wolf_MHC2.21978456	Expression Signature - MHC2 21978456	GW Significant	1.05813	0.992242	1.12839	0.08497	1.04456	0.982794	1.11022	0.1602	0.989778	0.921415	1.06321	0.778437	0.984324	0.918523	1.05484	0.6551	0.895234	0.792782	1.01093	0.0743013	0.893687	0.792978	1.00719	0.0651
6	32414290	NA	4.38e-07	6:32414290:A:G	6:32414290:A:G	Sigs160.Wolf_MHC2.21978456	Expression Signature - MHC2 21978456	Suggestive	1.04279	0.968704	1.12254	0.2655	1.01898	0.950674	1.09219	0.5948	1.0049	0.925894	1.09065	0.906833	0.991933	0.916776	1.07325	0.8406	0.963831	0.839135	1.10706	0.602248	0.958486	0.836588	1.09815	0.5411
6	32414420	NA	1.41e-15	6:32414420:A:G	6:32414420:A:G	Sigs160.Wolf_MHC2.21978456	Expression Signature - MHC2 21978456	GW Significant	0.964544	0.891113	1.04403	0.371	0.981474	0.91103	1.05737	0.6219	0.998244	0.914057	1.09018	0.968806	1.01066	0.928423	1.10017	0.806	1.04159	0.897845	1.20835	0.59072	1.05369	0.910538	1.21935	0.4827
6	32414639	NA	1.41e-15	6:32414639:A:G	6:32414639:A:G	Sigs160.Wolf_MHC2.21978456	Expression Signature - MHC2 21978456	GW Significant	0.964544	0.891113	1.04403	0.371	0.981474	0.91103	1.05737	0.6219	0.998248	0.914061	1.09019	0.968892	1.01066	0.928423	1.10017	0.8059	1.04158	0.897838	1.20834	0.590792	1.05369	0.910538	1.21935	0.4827
6	32415109	NA	6.96e-12	6:32415109:G:T	6:32415109:G:T	Sigs160.Wolf_MHC2.21978456	Expression Signature - MHC2 21978456	GW Significant	1.01157	0.922363	1.1094	0.8068	1.00491	0.922422	1.09478	0.9108	1.00397	0.905862	1.1127	0.939808	0.991536	0.898975	1.09363	0.8648	0.923165	0.775	1.09966	0.370417	0.908646	0.765744	1.07822	0.2729
6	32415522	NA	2.87e-10	6:32415522:C:T	6:32415522:C:T	Sigs160.Wolf_MHC2.21978456	Expression Signature - MHC2 21978456	GW Significant	0.945445	0.886576	1.00822	0.08719	0.95772	0.901085	1.01791	0.1638	1.00951	0.939757	1.08444	0.795605	1.01501	0.947159	1.08772	0.6726	1.11658	0.98876	1.26093	0.0754432	1.11874	0.992667	1.26082	0.06575
6	32416366	NA	1.53e-15	6:32416366:A:G	6:32416366:A:G	Sigs160.Wolf_MHC2.21978456	Expression Signature - MHC2 21978456	GW Significant	1.03686	0.957927	1.1223	0.3696	1.01898	0.945842	1.09777	0.6203	1.00185	0.917325	1.09416	0.96726	0.989456	0.908947	1.0771	0.8074	0.961186	0.828468	1.11516	0.601539	0.950089	0.82101	1.09946	0.4923
6	32418018	NA	2.61e-09	6:32418018:C:T	6:32418018:C:T	Sigs160.Wolf_MHC2.21978456	Expression Signature - MHC2 21978456	GW Significant	0.970737	0.89578	1.05197	0.4685	0.971708	0.901258	1.04767	0.4546	1.04435	0.95495	1.14211	0.342014	1.04938	0.962863	1.14367	0.2727	1.23109	1.05623	1.43489	0.0078144	1.2322	1.06021	1.43209	0.006499
6	32418031	NA	2.61e-09	6:32418031:A:C	6:32418031:A:C	Sigs160.Wolf_MHC2.21978456	Expression Signature - MHC2 21978456	GW Significant	1.03025	0.950697	1.11646	0.4685	1.02922	0.954599	1.10967	0.4532	0.957531	0.875566	1.04717	0.341945	0.952943	0.874377	1.03857	0.2726	0.812284	0.696914	0.946754	0.00781234	0.811558	0.698282	0.943208	0.006497
6	32418579	NA	2.5e-10	6:32418579:A:C	6:32418579:A:C	Sigs160.Wolf_MHC2.21978456	Expression Signature - MHC2 21978456	GW Significant	1.06024	0.994229	1.13064	0.07474	1.04645	0.984564	1.11222	0.1436	0.992371	0.923736	1.06611	0.834128	0.986788	0.920822	1.05748	0.7059	0.892891	0.790579	1.00844	0.0680626	0.891366	0.790919	1.00457	0.05962
6	32418710	NA	2.61e-09	6:32418710:A:C	6:32418710:A:C	Sigs160.Wolf_MHC2.21978456	Expression Signature - MHC2 21978456	GW Significant	0.970446	0.895512	1.05165	0.4645	0.971416	0.900987	1.04735	0.4504	1.0443	0.954904	1.14205	0.342556	1.04928	0.962767	1.14356	0.2732	1.23156	1.05664	1.43544	0.0077024	1.23269	1.06064	1.43266	0.006406
6	32420179	NA	2.28e-10	6:32420179:C:T	6:32420179:C:T	Sigs160.Wolf_MHC2.21978456	Expression Signature - MHC2 21978456	GW Significant	0.943084	0.884363	1.0057	0.0744	0.955997	0.899464	1.01608	0.1475	1.00775	0.938033	1.08264	0.832923	1.01278	0.945078	1.08533	0.7196	1.11973	0.991407	1.26467	0.0686016	1.12165	0.995251	1.2641	0.06011
6	32420238	NA	2.28e-10	6:32420238:C:T	6:32420238:C:T	Sigs160.Wolf_MHC2.21978456	Expression Signature - MHC2 21978456	GW Significant	1.06035	0.994328	1.13076	0.0744	1.04655	0.984663	1.11233	0.1428	0.99231	0.923671	1.06605	0.832835	0.986689	0.92073	1.05737	0.7047	0.893073	0.790732	1.00866	0.0685845	0.891544	0.791077	1.00477	0.06009
6	32421227	NA	2.18e-18	6:32421227:A:G	6:32421227:A:G	Sigs160.Wolf_MHC2.21978456	Expression Signature - MHC2 21978456	GW Significant	0.923024	0.791704	1.07613	0.3059	0.933047	0.814224	1.06921	0.3182	0.874289	0.737132	1.03697	0.12295	0.858902	0.732242	1.00747	0.0618	0.713232	0.527451	0.964451	0.0281551	0.691633	0.516165	0.926749	0.01354
6	32422125	NA	5.44e-18	6:32422125:A:G	6:32422125:A:G	Sigs160.Wolf_MHC2.21978456	Expression Signature - MHC2 21978456	GW Significant	1.08361	0.929445	1.26335	0.3053	1.07154	0.934533	1.22864	0.3218	1.14429	0.9646	1.35746	0.122123	1.16091	0.988546	1.36332	0.06865	1.40026	1.03509	1.89425	0.0289827	1.43764	1.07102	1.92975	0.01568
6	32423915	NA	6.78e-18	6:32423915:C:G	6:32423915:C:G	Sigs160.Wolf_MHC2.21978456	Expression Signature - MHC2 21978456	GW Significant	0.923024	0.791549	1.07634	0.307	0.93342	0.814071	1.07027	0.3236	0.873746	0.736459	1.03662	0.121861	0.861225	0.733359	1.01138	0.06846	0.716721	0.529658	0.969851	0.0308981	0.697955	0.519762	0.93724	0.01677
6	32424568	NA	4.37e-09	6:32424568:A:G	6:32424568:A:G	Sigs160.Wolf_MHC2.21978456	Expression Signature - MHC2 21978456	GW Significant	1.03138	0.951557	1.1179	0.4519	1.03097	0.955848	1.112	0.4289	0.956903	0.87492	1.04657	0.335139	0.953134	0.874209	1.03918	0.276	0.809509	0.69443	0.943659	0.00690812	0.810179	0.696686	0.94216	0.006253
6	32424677	NA	3.27e-10	6:32424677:A:T	6:32424677:A:T	Sigs160.Wolf_MHC2.21978456	Expression Signature - MHC2 21978456	GW Significant	1.06003	0.99403	1.13042	0.07594	1.04697	0.985057	1.11277	0.1401	0.991878	0.923248	1.06561	0.823607	0.987183	0.92083	1.05832	0.7168	0.893438	0.791051	1.00908	0.069604	0.892883	0.791954	1.00667	0.06408
6	32424882	NA	4.37e-09	6:32424882:C:T	6:32424882:C:T	Sigs160.Wolf_MHC2.21978456	Expression Signature - MHC2 21978456	GW Significant	1.03149	0.951838	1.1178	0.4502	1.03107	0.956131	1.11189	0.4267	0.956636	0.874769	1.04617	0.331529	0.952848	0.874118	1.03867	0.2731	0.811116	0.695928	0.94537	0.00738636	0.81172	0.698148	0.943767	0.006689
6	32425487	NA	4.37e-09	6:32425487:G:T	6:32425487:G:T	Sigs160.Wolf_MHC2.21978456	Expression Signature - MHC2 21978456	GW Significant	0.969185	0.894348	1.05028	0.4453	0.969573	0.899101	1.04557	0.4226	1.04538	0.955916	1.14322	0.330997	1.04949	0.962771	1.14401	0.2727	1.23224	1.05724	1.4362	0.00753553	1.23134	1.05905	1.43164	0.006829
6	32426458	NA	2.85e-10	6:32426458:G:T	6:32426458:G:T	Sigs160.Wolf_MHC2.21978456	Expression Signature - MHC2 21978456	GW Significant	1.06152	0.995423	1.132	0.06889	1.04833	0.986338	1.11422	0.1296	0.991668	0.923057	1.06538	0.819107	0.987084	0.920738	1.05821	0.7136	0.89435	0.791912	1.01004	0.0720123	0.893865	0.792826	1.00778	0.06655
6	32427179	NA	3.68e-10	6:32427179:A:T	6:32427179:A:T	Sigs160.Wolf_MHC2.21978456	Expression Signature - MHC2 21978456	GW Significant	1.03614	0.949967	1.13012	0.423	1.03314	0.952802	1.12025	0.4298	0.940192	0.853641	1.03552	0.210823	0.942141	0.858724	1.03366	0.2082	0.867186	0.73497	1.02319	0.0913307	0.869011	0.73854	1.02253	0.09092
6	32427789	NA	5.36e-10	6:32427789:C:T	6:32427789:C:T	Sigs160.Wolf_MHC2.21978456	Expression Signature - MHC2 21978456	GW Significant	1.06173	0.993283	1.13489	0.07775	1.04707	0.983034	1.11529	0.1532	0.979897	0.909846	1.05534	0.59158	0.977067	0.909431	1.04973	0.5275	0.92962	0.819735	1.05423	0.255501	0.929973	0.821463	1.05282	0.2513
6	32428186	NA	2.96e-08	6:32428186:C:G	6:32428186:C:G	Sigs160.Wolf_MHC2.21978456	Expression Signature - MHC2 21978456	GW Significant	1.06481	1.00322	1.13019	0.03873	1.06972	1.01042	1.13251	0.02053	1.00778	0.943273	1.07669	0.818476	1.0012	0.938861	1.06768	0.9719	1.03892	0.929867	1.16076	0.499771	1.03241	0.925457	1.15173	0.5677
6	32428285	NA	2.96e-08	6:32428285:C:T	6:32428285:C:T	Sigs160.Wolf_MHC2.21978456	Expression Signature - MHC2 21978456	GW Significant	1.06449	1.00292	1.12985	0.03956	1.0694	1.01011	1.13217	0.02105	1.00785	0.943364	1.07675	0.816662	1.0012	0.938861	1.06768	0.97	1.03871	0.929707	1.16049	0.501958	1.03221	0.925272	1.1515	0.57
6	32429011	NA	2.16e-08	6:32429011:C:T	6:32429011:C:T	Sigs160.Wolf_MHC2.21978456	Expression Signature - MHC2 21978456	GW Significant	1.06545	1.00382	1.13087	0.0371	1.07037	1.01102	1.13319	0.01952	1.00761	0.943098	1.07653	0.822328	1.001	0.938673	1.06747	0.9758	1.03796	0.928987	1.15971	0.510313	1.03149	0.924624	1.1507	0.5788
6	32429303	NA	3.46e-08	6:32429303:A:G	6:32429303:A:G	Sigs160.Wolf_MHC2.21978456	Expression Signature - MHC2 21978456	GW Significant	1.04446	0.986749	1.10555	0.1342	1.03149	0.976977	1.08904	0.2616	1.02029	0.957789	1.08686	0.533528	1.02614	0.965076	1.09106	0.4092	1.11278	1.00043	1.23776	0.049088	1.11427	1.00315	1.2377	0.0434
6	32429582	NA	1.05e-19	6:32429582:A:G	6:32429582:A:G	Sigs160.Wolf_MHC2.21978456	Expression Signature - MHC2 21978456	GW Significant	0.923763	0.787229	1.08398	0.3312	0.940635	0.816513	1.08363	0.3963	0.901262	0.754296	1.07686	0.25247	0.880734	0.745575	1.04039	0.1353	0.782485	0.572758	1.06901	0.123361	0.757145	0.558889	1.02573	0.07243
6	32431358	NA	1.32e-08	6:32431358:G:T	6:32431358:G:T	Sigs160.Wolf_MHC2.21978456	Expression Signature - MHC2 21978456	GW Significant	0.940635	0.886225	0.998385	0.04385	0.936224	0.88432	0.991175	0.02344	0.990461	0.927115	1.05814	0.776251	0.997104	0.935019	1.06331	0.9294	0.970447	0.868661	1.08416	0.59567	0.976383	0.87523	1.08923	0.6678
6	32431623	NA	1.32e-08	6:32431623:C:T	6:32431623:C:T	Sigs160.Wolf_MHC2.21978456	Expression Signature - MHC2 21978456	GW Significant	0.940541	0.886137	0.998285	0.04358	0.93585	0.883967	0.990779	0.02272	0.990574	0.927195	1.05828	0.778929	0.996805	0.934739	1.06299	0.9231	0.970014	0.868234	1.08372	0.590358	0.975603	0.874531	1.08836	0.6576
6	32431927	NA	4.4e-07	6:32431927:C:T	6:32431927:C:T	Sigs160.Wolf_MHC2.21978456	Expression Signature - MHC2 21978456	Suggestive	1.01035	0.952097	1.07217	0.7338	1.01207	0.956338	1.07105	0.6775	0.990403	0.927211	1.0579	0.774374	0.992826	0.931372	1.05833	0.8265	1.03078	0.922865	1.15131	0.591087	1.04237	0.934567	1.16262	0.4555
6	32432969	NA	9.24e-16	6:32432969:A:C	6:32432969:A:C	Sigs160.Wolf_MHC2.21978456	Expression Signature - MHC2 21978456	GW Significant	0.929415	0.789566	1.09403	0.3791	0.940353	0.814191	1.08606	0.4028	0.880256	0.734099	1.05551	0.168702	0.866407	0.73115	1.02669	0.09786	0.757593	0.550592	1.04242	0.0882181	0.727821	0.533571	0.99279	0.04481
6	32433085	NA	2.84e-19	6:32433085:A:T	6:32433085:A:T	Sigs160.Wolf_MHC2.21978456	Expression Signature - MHC2 21978456	GW Significant	0.920811	0.784868	1.0803	0.3118	0.937067	0.813735	1.07909	0.3672	0.897515	0.751241	1.07227	0.233679	0.875465	0.74126	1.03397	0.1171	0.783561	0.573653	1.07028	0.125253	0.75654	0.558771	1.02431	0.07118
6	32433276	NA	6.69e-10	6:32433276:C:G	6:32433276:C:G	Sigs160.Wolf_MHC2.21978456	Expression Signature - MHC2 21978456	GW Significant	1.01643	0.956326	1.08032	0.6009	1.01643	0.956326	1.08032	0.6002
6	32434978	NA	2.84e-19	6:32434978:A:G	6:32434978:A:G	Sigs160.Wolf_MHC2.21978456	Expression Signature - MHC2 21978456	GW Significant	0.919799	0.783851	1.07933	0.3053	0.936224	0.812844	1.07833	0.361	0.898774	0.752228	1.07387	0.240024	0.876516	0.74215	1.03521	0.1207	0.786098	0.575464	1.07383	0.130434	0.758813	0.56034	1.02759	0.07438
6	32438783	NA	2.72e-19	6:32438783:C:G	6:32438783:C:G	Sigs160.Wolf_MHC2.21978456	Expression Signature - MHC2 21978456	GW Significant	0.922009	0.785581	1.08213	0.3202	0.938005	0.81423	1.0806	0.3755	0.897987	0.751369	1.07322	0.236893	0.875815	0.741411	1.03458	0.119	0.780615	0.571094	1.067	0.12036	0.753821	0.556326	1.02143	0.06819
6	32440451	NA	9.55e-07	6:32440451:A:G	6:32440451:A:G	Sigs160.Wolf_MHC2.21978456	Expression Signature - MHC2 21978456	Suggestive	1.05993	0.999596	1.1239	0.05182	1.06311	1.00555	1.12397	0.03132	1.01024	0.946497	1.07827	0.759354	0.996008	0.93509	1.06089	0.9002	1.02827	0.921925	1.14689	0.61667	1.02112	0.916948	1.13713	0.7027
6	32443269	NA	8.62e-09	6:32443269:A:C	6:32443269:A:C	Sigs160.Wolf_MHC2.21978456	Expression Signature - MHC2 21978456	GW Significant	0.940259	0.885871	0.997986	0.04241	0.935663	0.88379	0.990581	0.0224	0.990515	0.927144	1.05822	0.777561	0.996606	0.934552	1.06278	0.9184	0.970331	0.868522	1.08407	0.594329	0.975798	0.874706	1.08857	0.6613
6	32443641	NA	9.34e-09	6:32443641:A:G	6:32443641:A:G	Sigs160.Wolf_MHC2.21978456	Expression Signature - MHC2 21978456	GW Significant	1.06354	1.00202	1.12883	0.04241	1.06876	1.00951	1.13149	0.0224	1.00958	0.944985	1.07858	0.777577	1.00341	0.940929	1.07003	0.9184	1.03057	0.922446	1.15138	0.59435	1.0248	0.918634	1.14324	0.6613
6	32445030	NA	1.13e-08	6:32445030:C:T	6:32445030:C:T	Sigs160.Wolf_MHC2.21978456	Expression Signature - MHC2 21978456	GW Significant	0.940071	0.885694	0.997786	0.04169	0.935476	0.883613	0.990383	0.02203	0.990338	0.926977	1.05803	0.773523	0.996506	0.934459	1.06267	0.9143	0.970611	0.868772	1.08439	0.597884	0.97609	0.874968	1.0889	0.665
6	32446227	NA	2.28e-09	6:32446227:A:C	6:32446227:A:C	Sigs160.Wolf_MHC2.21978456	Expression Signature - MHC2 21978456	GW Significant	1.08275	1.01037	1.16031	0.0244	1.08275	1.01037	1.16031	0.02431
6	32447364	NA	1.21e-08	6:32447364:C:T	6:32447364:C:T	Sigs160.Wolf_MHC2.21978456	Expression Signature - MHC2 21978456	GW Significant	0.939507	0.885163	0.997188	0.03993	0.935008	0.883171	0.989887	0.02099	0.989685	0.926382	1.05731	0.758516	0.995809	0.933805	1.06193	0.8987	0.971891	0.869945	1.08578	0.61405	0.97736	0.876106	1.09032	0.6817
6	32447451	NA	1.21e-08	6:32447451:A:G	6:32447451:A:G	Sigs160.Wolf_MHC2.21978456	Expression Signature - MHC2 21978456	GW Significant	1.06449	1.00292	1.12985	0.03946	1.06962	1.01032	1.1324	0.02081	1.01016	0.945531	1.0792	0.764516	1.00391	0.941399	1.07057	0.9049	1.02945	0.921443	1.15012	0.607751	1.02368	0.917624	1.14199	0.6752
6	32448500	NA	5.21e-09	6:32448500:C:T	6:32448500:C:T	Sigs160.Wolf_MHC2.21978456	Expression Signature - MHC2 21978456	GW Significant	0.942895	0.887137	1.00216	0.05843	0.936224	0.883108	0.992536	0.02701	0.969693	0.906269	1.03756	0.372615	0.982063	0.919472	1.04891	0.5893	0.945116	0.843889	1.05849	0.328762	0.95361	0.852642	1.06654	0.4058
6	32448622	NA	1.07e-08	6:32448622:C:T	6:32448622:C:T	Sigs160.Wolf_MHC2.21978456	Expression Signature - MHC2 21978456	GW Significant	0.939319	0.884986	0.996989	0.03923	0.934821	0.882995	0.98969	0.02052	0.990202	0.926833	1.0579	0.770471	0.996307	0.934272	1.06246	0.911	0.971491	0.869535	1.0854	0.609143	0.976969	0.875756	1.08988	0.6767
6	32449050	NA	1.32e-08	6:32449050:C:T	6:32449050:C:T	Sigs160.Wolf_MHC2.21978456	Expression Signature - MHC2 21978456	GW Significant	0.939319	0.884986	0.996989	0.03949	0.934821	0.882995	0.98969	0.02053	0.990098	0.926716	1.05782	0.768165	0.996207	0.934178	1.06235	0.9081	0.9713	0.869332	1.08523	0.60682	0.976774	0.875581	1.08966	0.6741
6	32451361	NA	5.74e-11	6:32451361:A:C	6:32451361:A:C	Sigs160.Wolf_MHC2.21978456	Expression Signature - MHC2 21978456	GW Significant	1.05085	0.991231	1.11406	0.09607	1.05728	0.999644	1.11824	0.05109	1.00311	0.940068	1.07037	0.925384	0.997503	0.936494	1.06249	0.9381	1.00828	0.904663	1.12377	0.881515	1.0009	0.89932	1.11395	0.9869
6	32451650	NA	3.03e-07	6:32451650:C:T	6:32451650:C:T	Sigs160.Wolf_MHC2.21978456	Expression Signature - MHC2 21978456	Suggestive	0.950374	0.897333	1.00655	0.08248	0.948475	0.897649	1.00218	0.05982	1.01602	0.953198	1.08299	0.625486	1.0201	0.958647	1.08549	0.5299	0.992451	0.891718	1.10456	0.889632	0.997802	0.897768	1.10898	0.9673
6	32453191	NA	3.94e-10	6:32453191:C:T	6:32453191:C:T	Sigs160.Wolf_MHC2.21978456	Expression Signature - MHC2 21978456	GW Significant	0.975407	0.922054	1.03185	0.3851	0.971125	0.920347	1.0247	0.2847	1.01719	0.955559	1.08279	0.593134	1.01532	0.955462	1.07892	0.6232	0.960982	0.865184	1.06739	0.457584	0.965412	0.8705	1.07067	0.5049
6	32453474	NA	4.67e-08	6:32453474:C:T	6:32453474:C:T	Sigs160.Wolf_MHC2.21978456	Expression Signature - MHC2 21978456	GW Significant	0.89003	0.777752	1.01852	0.09026	0.88338	0.774517	1.00754	0.06449	0.962697	0.828276	1.11893	0.620331	0.957528	0.825981	1.11003	0.5645	0.899859	0.70277	1.15222	0.402819	0.889852	0.695809	1.13801	0.3524
6	32571962	NA	1.03e-16	6:32571962:A:G	6:32571962:A:G	Sigs160.Wolf_MHC2.21978456	Expression Signature - MHC2 21978456	GW Significant	1.05485	0.981831	1.1333	0.1443	1.05432	0.985002	1.12853	0.1269	0.988384	0.912436	1.07065	0.774571	0.986689	0.913182	1.06611	0.7346	0.965416	0.842999	1.10561	0.61092	0.966765	0.851289	1.09791	0.6031
6	32572082	NA	1.08e-15	6:32572082:C:T	6:32572082:C:T	Sigs160.Wolf_MHC2.21978456	Expression Signature - MHC2 21978456	GW Significant	0.942047	0.876492	1.01251	0.104	0.942707	0.880378	1.00945	0.09098	1.0148	0.936527	1.09963	0.719753	1.01674	0.940439	1.09923	0.6764	1.02438	0.893853	1.17397	0.729061	1.02409	0.902293	1.16232	0.7131
6	32572148	NA	5.71e-17	6:32572148:A:G	6:32572148:A:G	Sigs160.Wolf_MHC2.21978456	Expression Signature - MHC2 21978456	GW Significant	0.947527	0.881936	1.018	0.1409	0.946485	0.884253	1.0131	0.1126	1.01167	0.93397	1.09584	0.775957	1.0142	0.938643	1.09584	0.7206	1.03498	0.903792	1.1852	0.619087	1.032	0.910694	1.16947	0.622
6	32572179	rs9270909	1.46e-16	rs9270909 | 6:32572179:A:G	6:32572179:A:G	Sigs160.Wolf_MHC2.21978456	Expression Signature - MHC2 21978456	GW Significant	1.05527	0.982224	1.13376	0.1418	1.0577	0.988159	1.13214	0.1052	0.988376	0.912463	1.07061	0.774333	0.985703	0.912269	1.06505	0.7159	0.966367	0.84388	1.10663	0.620774	0.96841	0.854578	1.0974	0.6152
6	32572202	NA	5.59e-14	6:32572202:C:T	6:32572202:C:T	Sigs160.Wolf_MHC2.21978456	Expression Signature - MHC2 21978456	GW Significant	0.931741	0.878362	0.988364	0.01858	0.93585	0.884487	0.990196	0.02159	1.01403	0.94959	1.08285	0.677439	1.00955	0.946871	1.07637	0.7724	1.02503	0.918305	1.14417	0.659385	1.00541	0.904794	1.11723	0.9206
6	32572326	NA	6.91e-13	6:32572326:C:T	6:32572326:C:T	Sigs160.Wolf_MHC2.21978456	Expression Signature - MHC2 21978456	GW Significant	0.944689	0.879639	1.01455	0.1176	0.948096	0.886105	1.01442	0.1223	1.0157	0.938149	1.09967	0.700669	1.01674	0.941362	1.09815	0.673	1.04528	0.913479	1.1961	0.519573	1.03956	0.917547	1.1778	0.5423
6	32572388	NA	3.22e-17	6:32572388:C:T	6:32572388:C:T	Sigs160.Wolf_MHC2.21978456	Expression Signature - MHC2 21978456	GW Significant	1.05517	0.982126	1.13364	0.1423	1.05475	0.985589	1.12876	0.1237	0.988486	0.91256	1.07073	0.776436	0.986788	0.913273	1.06622	0.7361	0.966127	0.843664	1.10637	0.618265	0.971222	0.857059	1.10059	0.6475
6	32572435	NA	3.39e-13	6:32572435:A:C	6:32572435:A:C	Sigs160.Wolf_MHC2.21978456	Expression Signature - MHC2 21978456	GW Significant	0.94819	0.882553	1.01871	0.1465	0.946391	0.883991	1.01319	0.1131	1.01791	0.939726	1.10261	0.663278	1.01877	0.942692	1.101	0.6387	1.05522	0.921382	1.2085	0.437312	1.04781	0.924461	1.18761	0.4645
6	32572461	NA	4.63e-24	6:32572461:G:T	6:32572461:G:T	Sigs160.Wolf_MHC2.21978456	Expression Signature - MHC2 21978456	GW Significant	0.964544	0.869205	1.07034	0.4961	0.957528	0.868823	1.05529	0.382	1.02488	0.912773	1.15075	0.67762	1.03676	0.927532	1.15885	0.5248	1.02848	0.845926	1.25042	0.778222	0.977653	0.821802	1.16306	0.7982
6	32572547	NA	1.89e-17	6:32572547:A:T	6:32572547:A:T	Sigs160.Wolf_MHC2.21978456	Expression Signature - MHC2 21978456	GW Significant	1.05527	0.982224	1.13376	0.1418	1.0539	0.984801	1.12785	0.1291	0.98852	0.912587	1.07077	0.777082	0.987578	0.914004	1.06707	0.7518	0.966021	0.843567	1.10625	0.61716	0.973167	0.859112	1.10236	0.6687
6	32572666	NA	2.1e-10	6:32572666:A:G	6:32572666:A:G	Sigs160.Wolf_MHC2.21978456	Expression Signature - MHC2 21978456	GW Significant	0.972777	0.898015	1.05376	0.4987	1.01207	0.938512	1.0914	0.7554	0.969223	0.886702	1.05942	0.491184	0.956093	0.877095	1.04221	0.3067	1.17393	1.00776	1.36749	0.0394692	1.15131	0.993334	1.33441	0.06142
6	32572695	NA	2.78e-17	6:32572695:C:G	6:32572695:C:G	Sigs160.Wolf_MHC2.21978456	Expression Signature - MHC2 21978456	GW Significant	0.947716	0.882112	1.0182	0.1423	0.94838	0.886197	1.01493	0.1257	1.01169	0.933973	1.09588	0.775607	1.01278	0.93733	1.09431	0.7471	1.03521	0.903977	1.1855	0.616802	1.02809	0.907596	1.16457	0.6635
6	32572701	NA	3.54e-17	6:32572701:A:G	6:32572701:A:G	Sigs160.Wolf_MHC2.21978456	Expression Signature - MHC2 21978456	GW Significant	1.05517	0.982126	1.13364	0.1422	1.05517	0.985983	1.12921	0.1211	0.988445	0.912511	1.0707	0.775671	0.986887	0.913365	1.06633	0.739	0.965985	0.843528	1.10622	0.616809	0.972972	0.85894	1.10214	0.6669
6	32572757	NA	9.42e-16	6:32572757:A:G	6:32572757:A:G	Sigs160.Wolf_MHC2.21978456	Expression Signature - MHC2 21978456	GW Significant	1.05517	0.982126	1.13364	0.1424	1.05432	0.985195	1.1283	0.1268	0.988545	0.912604	1.07081	0.777589	0.98738	0.913822	1.06686	0.7484	0.965946	0.843492	1.10618	0.616394	0.972777	0.858937	1.10171	0.6637
6	32573574	NA	3.36e-16	6:32573574:C:T	6:32573574:C:T	Sigs160.Wolf_MHC2.21978456	Expression Signature - MHC2 21978456	GW Significant	0.949139	0.883263	1.01993	0.1552	0.946959	0.884522	1.0138	0.1167	1.0068	0.929167	1.09092	0.868547	1.00924	0.933689	1.09091	0.8176	1.02434	0.8939	1.17381	0.729324	1.02122	0.901359	1.15702	0.7413
6	32573598	NA	2.19e-17	6:32573598:C:T	6:32573598:C:T	Sigs160.Wolf_MHC2.21978456	Expression Signature - MHC2 21978456	GW Significant	1.05548	0.98242	1.13398	0.1404	1.05369	0.984604	1.12763	0.1309	0.98849	0.912562	1.07073	0.776502	0.988862	0.915193	1.06846	0.7758	0.966179	0.84371	1.10642	0.618807	0.97531	0.861511	1.10414	0.6931
6	32573629	NA	2.74e-07	6:32573629:A:G	6:32573629:A:G	Sigs160.Wolf_MHC2.21978456	Expression Signature - MHC2 21978456	Suggestive	0.953038	0.897383	1.01215	0.1168	0.948285	0.895361	1.00434	0.06992	1.02079	0.954794	1.09135	0.546287	1.0201	0.95602	1.08847	0.5476	0.946876	0.846625	1.059	0.339058	0.967345	0.86866	1.07724	0.5457
6	32573748	NA	1.65e-17	6:32573748:A:G	6:32573748:A:G	Sigs160.Wolf_MHC2.21978456	Expression Signature - MHC2 21978456	GW Significant	1.05548	0.98242	1.13398	0.1404	1.05348	0.984407	1.1274	0.1324	0.988483	0.912556	1.07073	0.776364	0.988862	0.915193	1.06846	0.7762	0.96619	0.84372	1.10644	0.618922	0.975407	0.861597	1.10425	0.6945
6	32573780	NA	1.65e-17	6:32573780:A:G	6:32573780:A:G	Sigs160.Wolf_MHC2.21978456	Expression Signature - MHC2 21978456	GW Significant	1.05548	0.98242	1.13398	0.1404	1.05348	0.984407	1.1274	0.1322	0.988476	0.912549	1.07072	0.776233	0.988862	0.915193	1.06846	0.7765	0.966201	0.843729	1.10645	0.619042	0.975603	0.861938	1.10426	0.6957
6	32573991	NA	3.86e-25	6:32573991:G:T	6:32573991:G:T	Sigs160.Wolf_MHC2.21978456	Expression Signature - MHC2 21978456	GW Significant	1.03832	0.935869	1.15198	0.4777	1.04477	0.948171	1.15122	0.3763	0.975736	0.869127	1.09542	0.677371	0.966475	0.864822	1.08008	0.5472	0.973298	0.80073	1.18306	0.785775	1.02685	0.864683	1.21944	0.7629
6	32574014	NA	2.06e-10	6:32574014:A:C	6:32574014:A:C	Sigs160.Wolf_MHC2.21978456	Expression Signature - MHC2 21978456	GW Significant	0.972486	0.897746	1.05345	0.495	1.01288	0.939263	1.09227	0.7398	0.969218	0.886695	1.05942	0.491124	0.955997	0.877179	1.0419	0.3049	1.17367	1.00753	1.3672	0.0397443	1.14947	0.992135	1.33175	0.0637
6	32574027	NA	1.59e-17	6:32574027:C:T	6:32574027:C:T	Sigs160.Wolf_MHC2.21978456	Expression Signature - MHC2 21978456	GW Significant	1.05548	0.98242	1.13398	0.1401	1.05348	0.984407	1.1274	0.1322	0.988469	0.912543	1.07071	0.776113	0.988862	0.915193	1.06846	0.7766	0.966303	0.84382	1.10656	0.620113	0.975798	0.86211	1.10448	0.6985
6	32574060	NA	2.27e-26	6:32574060:A:C	6:32574060:A:C	Sigs160.Wolf_MHC2.21978456	Expression Signature - MHC2 21978456	GW Significant	1.03832	0.935869	1.15198	0.4774	1.04342	0.947311	1.14927	0.3889	0.975732	0.869127	1.09541	0.677314	0.965219	0.864037	1.07825	0.5305	0.973343	0.800772	1.1831	0.786124	1.0285	0.866577	1.22068	0.7479
6	32574130	NA	1.59e-17	6:32574130:A:G	6:32574130:A:G	Sigs160.Wolf_MHC2.21978456	Expression Signature - MHC2 21978456	GW Significant	1.05548	0.98242	1.13398	0.14	1.05338	0.984308	1.12729	0.1332	0.988458	0.912531	1.0707	0.775897	0.98906	0.915376	1.06868	0.7803	0.966342	0.843852	1.10661	0.620536	0.9757	0.862024	1.10437	0.6968
6	32574171	NA	8.25e-08	6:32574171:C:G	6:32574171:C:G	Sigs160.Wolf_MHC2.21978456	Expression Signature - MHC2 21978456	Suggestive	1.01532	0.958275	1.07575	0.6061	1.02829	0.973572	1.08609	0.3172	0.989675	0.928038	1.05541	0.751769	0.993024	0.933386	1.05647	0.8234	1.06563	0.956666	1.18701	0.248074	1.038	0.937975	1.1487	0.4709
6	32574305	NA	2.82e-09	6:32574305:A:G	6:32574305:A:G	Sigs160.Wolf_MHC2.21978456	Expression Signature - MHC2 21978456	GW Significant	1.0019	0.946913	1.06008	0.9464	1.01908	0.965795	1.0753	0.4892	0.999908	0.939159	1.06459	0.997695	1.0002	0.941237	1.06286	0.9949	1.05956	0.95372	1.17715	0.28125	1.03759	0.939439	1.14599	0.4666
6	32574438	NA	1.59e-17	6:32574438:A:G	6:32574438:A:G	Sigs160.Wolf_MHC2.21978456	Expression Signature - MHC2 21978456	GW Significant	0.947622	0.882197	1.0179	0.1409	0.949519	0.887435	1.01595	0.1336	1.01141	0.933867	1.09538	0.780511	1.01086	0.935734	1.09201	0.7843	1.03512	0.904145	1.18508	0.616973	1.02511	0.906033	1.15984	0.6942
6	32574479	NA	3.26e-07	6:32574479:G:T	6:32574479:G:T	Sigs160.Wolf_MHC2.21978456	Expression Signature - MHC2 21978456	Suggestive	1.04928	0.988194	1.11413	0.1167	1.05454	0.995877	1.11665	0.06906	0.979394	0.916114	1.04705	0.541273	0.980101	0.918534	1.04579	0.5446	1.0528	0.941378	1.17741	0.3673	1.0319	0.926627	1.14913	0.5665
6	32574602	NA	2.85e-12	6:32574602:C:T	6:32574602:C:T	Sigs160.Wolf_MHC2.21978456	Expression Signature - MHC2 21978456	GW Significant	1.07133	0.996973	1.15123	0.06007	1.06994	0.999196	1.14569	0.05277	0.998106	0.921288	1.08133	0.96299	0.994615	0.920156	1.0751	0.8929	0.983554	0.858962	1.12622	0.810364	0.983439	0.86818	1.114	0.7927
6	32574703	NA	1.12e-13	6:32574703:C:G	6:32574703:C:G	Sigs160.Wolf_MHC2.21978456	Expression Signature - MHC2 21978456	GW Significant	0.942801	0.877365	1.01312	0.1079	0.945823	0.883461	1.01259	0.1093	1.01008	0.932359	1.09428	0.806069	1.01461	0.938835	1.09649	0.7153	1.03223	0.901081	1.18246	0.647304	1.02357	0.903611	1.15946	0.7143
6	32574736	NA	2.55e-07	6:32574736:A:G	6:32574736:A:G	Sigs160.Wolf_MHC2.21978456	Expression Signature - MHC2 21978456	Suggestive	1.01106	0.951271	1.07461	0.724	1.02634	0.967922	1.08829	0.3839	0.987453	0.922663	1.05679	0.71541	0.988665	0.92529	1.05638	0.7361	1.03204	0.920741	1.15679	0.588037	1.01471	0.910833	1.13043	0.7912
6	32575325	NA	1.54e-07	6:32575325:A:G	6:32575325:A:G	Sigs160.Wolf_MHC2.21978456	Expression Signature - MHC2 21978456	Suggestive	0.991536	0.933816	1.05282	0.7817	0.979415	0.924754	1.03731	0.4774	1.01091	0.945744	1.08057	0.749615	1.00803	0.944526	1.07581	0.8099	0.942591	0.842969	1.05399	0.299546	0.961655	0.865583	1.06839	0.4671
6	32575369	NA	2.29e-26	6:32575369:G:T	6:32575369:G:T	Sigs160.Wolf_MHC2.21978456	Expression Signature - MHC2 21978456	GW Significant	0.963194	0.868159	1.06863	0.4797	0.960693	0.872036	1.05836	0.4175	1.02455	0.912605	1.15022	0.681233	1.03469	0.926042	1.15608	0.5472	1.02783	0.845586	1.24934	0.782842	0.968507	0.81667	1.14857	0.7125
6	32575391	NA	1.88e-08	6:32575391:C:G	6:32575391:C:G	Sigs160.Wolf_MHC2.21978456	Expression Signature - MHC2 21978456	GW Significant	1.00733	0.95204	1.06582	0.7994	1.02092	0.967535	1.07724	0.45	0.990536	0.930257	1.05472	0.766607	0.993521	0.934769	1.05597	0.8343	1.0534	0.947998	1.17052	0.333469	1.03159	0.934006	1.13937	0.5405
6	32575493	NA	9.66e-09	6:32575493:C:G	6:32575493:C:G	Sigs160.Wolf_MHC2.21978456	Expression Signature - MHC2 21978456	GW Significant	0.992131	0.937679	1.04975	0.785	0.979121	0.927925	1.03314	0.4407	1.00914	0.947722	1.07454	0.776392	1.00612	0.946621	1.06936	0.844	0.949972	0.854908	1.05561	0.340067	0.970543	0.878735	1.07194	0.5553
6	32575544	NA	1.8e-26	6:32575544:A:T	6:32575544:A:T	Sigs160.Wolf_MHC2.21978456	Expression Signature - MHC2 21978456	GW Significant	1.03842	0.935962	1.15209	0.4767	1.04144	0.945327	1.14731	0.4112	0.975802	0.869188	1.09549	0.678204	0.966475	0.864991	1.07986	0.5466	0.973247	0.800691	1.18299	0.785366	1.03355	0.871517	1.22571	0.7049
6	32575575	NA	8.14e-24	6:32575575:A:T	6:32575575:A:T	Sigs160.Wolf_MHC2.21978456	Expression Signature - MHC2 21978456	GW Significant	0.960982	0.866165	1.06618	0.4529	0.95552	0.86717	1.05287	0.3585	1.02919	0.916774	1.15539	0.625904	1.0406	0.931153	1.16292	0.4831	1.02944	0.846944	1.25126	0.77072	0.974433	0.821506	1.15583	0.7663
6	32575631	NA	1.61e-14	6:32575631:A:G	6:32575631:A:G	Sigs160.Wolf_MHC2.21978456	Expression Signature - MHC2 21978456	GW Significant	1.03987	0.967132	1.11809	0.2903	1.04081	0.971805	1.11472	0.2535	0.987584	0.91098	1.07063	0.761688	0.985802	0.911467	1.0662	0.7209	0.947831	0.826403	1.0871	0.443667	0.957337	0.845137	1.08443	0.4925
6	32575658	NA	1.8e-09	6:32575658:C:G	6:32575658:C:G	Sigs160.Wolf_MHC2.21978456	Expression Signature - MHC2 21978456	GW Significant	1.00592	0.950149	1.06496	0.84	1.01939	0.965706	1.07605	0.4877	1.01057	0.948419	1.07679	0.745482	1.00944	0.949006	1.07373	0.7653	0.929275	0.835913	1.03307	0.174521	0.915944	0.829139	1.01184	0.08378
6	32575674	NA	1.01e-15	6:32575674:C:G	6:32575674:C:G	Sigs160.Wolf_MHC2.21978456	Expression Signature - MHC2 21978456	GW Significant	1.05506	0.98222	1.13331	0.1424	1.05348	0.984407	1.1274	0.1316	0.989135	0.913283	1.07129	0.788432	0.987874	0.914458	1.06718	0.7572	0.965583	0.843374	1.1055	0.611959	0.976676	0.863563	1.10461	0.7076
6	32575700	rs9271069	1.98e-23	rs9271069 | 6:32575700:A:G	6:32575700:A:G	Sigs160.Wolf_MHC2.21978456	Expression Signature - MHC2 21978456	GW Significant	1.0026	0.89294	1.12573	0.965	1.0028	0.900678	1.11651	0.9595	0.983772	0.864614	1.11935	0.803867	0.977556	0.863833	1.10625	0.7185	0.955515	0.768665	1.18778	0.681886	1.0248	0.849197	1.23672	0.7985
6	32575746	NA	9.31e-09	6:32575746:G:T	6:32575746:G:T	Sigs160.Wolf_MHC2.21978456	Expression Signature - MHC2 21978456	GW Significant	1.00874	0.953374	1.06732	0.7637	1.02224	0.968793	1.07864	0.4211	0.991608	0.931267	1.05586	0.792501	0.994615	0.935981	1.05692	0.8627	1.05156	0.946349	1.16846	0.34994	1.02973	0.932327	1.13732	0.5634
6	32575803	NA	1.62e-17	6:32575803:G:T	6:32575803:G:T	Sigs160.Wolf_MHC2.21978456	Expression Signature - MHC2 21978456	GW Significant	0.947622	0.882197	1.0179	0.1404	0.949519	0.887435	1.01595	0.1337	1.01135	0.933819	1.09532	0.781496	1.01096	0.935828	1.09212	0.7823	1.03523	0.904242	1.1852	0.615889	1.02511	0.906565	1.15916	0.6931
6	32575873	NA	1.62e-17	6:32575873:A:G	6:32575873:A:G	Sigs160.Wolf_MHC2.21978456	Expression Signature - MHC2 21978456	GW Significant	0.947527	0.882109	1.0178	0.1402	0.949709	0.887613	1.01615	0.1351	1.01133	0.933795	1.0953	0.781983	1.01056	0.935453	1.09169	0.7892	1.03528	0.904278	1.18525	0.615487	1.02634	0.907654	1.16055	0.6783
6	32575930	NA	1.62e-17	6:32575930:C:T	6:32575930:C:T	Sigs160.Wolf_MHC2.21978456	Expression Signature - MHC2 21978456	GW Significant	0.947337	0.881932	1.01759	0.1388	0.949519	0.887435	1.01595	0.1337	1.01133	0.933813	1.09529	0.781815	1.01056	0.935453	1.09169	0.7893	1.03515	0.904188	1.18509	0.616644	1.02644	0.907745	1.16066	0.6777
6	32576036	NA	6.98e-11	6:32576036:C:T	6:32576036:C:T	Sigs160.Wolf_MHC2.21978456	Expression Signature - MHC2 21978456	GW Significant	1.02829	0.949264	1.1139	0.4952	0.988171	0.916168	1.06583	0.757	1.03203	0.944153	1.12807	0.487567	1.04676	0.960271	1.14104	0.2991	0.852233	0.731588	0.992774	0.0400602	0.868402	0.749687	1.00592	0.06006
6	32576086	NA	1.61e-22	6:32576086:C:T	6:32576086:C:T	Sigs160.Wolf_MHC2.21978456	Expression Signature - MHC2 21978456	GW Significant	1.07101	0.970077	1.18244	0.1748	1.09417	0.998273	1.19929	0.05456	1.00356	0.898668	1.12069	0.949718	0.993223	0.893297	1.10433	0.9007	1.00846	0.836914	1.21517	0.929426	1.04436	0.885474	1.23175	0.6067
6	32576177	NA	1.3e-13	6:32576177:G:T	6:32576177:G:T	Sigs160.Wolf_MHC2.21978456	Expression Signature - MHC2 21978456	GW Significant	1.05274	0.979869	1.13104	0.1598	1.0538	0.984509	1.12796	0.1312	0.982325	0.906942	1.06397	0.661588	0.979905	0.906725	1.05899	0.6077	0.965042	0.842928	1.10485	0.6062	0.969088	0.856686	1.09624	0.6173
6	32576247	NA	1.45e-17	6:32576247:C:T	6:32576247:C:T	Sigs160.Wolf_MHC2.21978456	Expression Signature - MHC2 21978456	GW Significant	1.05548	0.982613	1.13376	0.1389	1.05306	0.984206	1.12673	0.1348	0.988788	0.912995	1.07087	0.781716	0.989555	0.916014	1.069	0.7903	0.966036	0.843816	1.10596	0.616595	0.97453	0.862003	1.10175	0.6799
6	32576296	NA	1.45e-17	6:32576296:A:G	6:32576296:A:G	Sigs160.Wolf_MHC2.21978456	Expression Signature - MHC2 21978456	GW Significant	1.05548	0.982613	1.13376	0.1389	1.05306	0.984206	1.12673	0.1349	0.988789	0.912996	1.07087	0.781738	0.989555	0.916014	1.069	0.7903	0.966038	0.843818	1.10596	0.616617	0.974433	0.861917	1.10164	0.6798
6	32576426	NA	9.07e-16	6:32576426:A:G	6:32576426:A:G	Sigs160.Wolf_MHC2.21978456	Expression Signature - MHC2 21978456	GW Significant	1.05443	0.981631	1.13263	0.1471	1.05443	0.985293	1.12842	0.1251	0.988365	0.912557	1.07047	0.773804	0.985013	0.911631	1.0643	0.7029	0.967975	0.845443	1.10827	0.637387	0.975407	0.862441	1.10317	0.6916
6	32576478	NA	1.35e-16	6:32576478:C:T	6:32576478:C:T	Sigs160.Wolf_MHC2.21978456	Expression Signature - MHC2 21978456	GW Significant	1.0558	0.982908	1.1341	0.137	1.0539	0.984801	1.12785	0.1288	0.989303	0.913425	1.07148	0.791684	0.988665	0.91519	1.06804	0.7731	0.96537	0.843155	1.1053	0.609823	0.97453	0.862003	1.10175	0.6801
6	32576493	NA	1.07e-16	6:32576493:C:T	6:32576493:C:T	Sigs160.Wolf_MHC2.21978456	Expression Signature - MHC2 21978456	GW Significant	0.947432	0.88202	1.01769	0.1394	0.949044	0.886818	1.01564	0.1299	1.01127	0.933691	1.09529	0.78321	1.01197	0.93658	1.09343	0.7632	1.03498	0.903936	1.18501	0.618663	1.02542	0.906838	1.1595	0.6885
6	32576538	NA	2.19e-07	6:32576538:C:T	6:32576538:C:T	Sigs160.Wolf_MHC2.21978456	Expression Signature - MHC2 21978456	Suggestive	0.989456	0.934967	1.04712	0.7141	0.980885	0.929233	1.03541	0.4835	1.01605	0.953978	1.08216	0.62063	1.0139	0.953565	1.07804	0.6604	0.950881	0.855405	1.05701	0.350857	0.966378	0.874279	1.06818	0.5024
6	32576633	NA	2.07e-16	6:32576633:A:G	6:32576633:A:G	Sigs160.Wolf_MHC2.21978456	Expression Signature - MHC2 21978456	GW Significant	0.947243	0.881671	1.01769	0.1385	0.944122	0.882045	1.01057	0.09752	1.01327	0.93551	1.0975	0.746253	1.01521	0.939582	1.09694	0.7017	1.03698	0.90562	1.1874	0.599228	1.03303	0.913215	1.16857	0.6056
6	32576687	NA	9.09e-12	6:32576687:C:T	6:32576687:C:T	Sigs160.Wolf_MHC2.21978456	Expression Signature - MHC2 21978456	GW Significant	1.05327	0.980552	1.13138	0.1552	1.05253	0.983329	1.12661	0.1396	0.989215	0.913336	1.0714	0.790028	0.986295	0.912638	1.0659	0.7279	0.965099	0.842882	1.10504	0.60709	0.9687	0.856511	1.09558	0.6123
6	32576717	NA	3.36e-11	6:32576717:C:T	6:32576717:C:T	Sigs160.Wolf_MHC2.21978456	Expression Signature - MHC2 21978456	GW Significant	1.06311	0.987969	1.14397	0.1017	1.05475	0.983659	1.13097	0.134	0.996496	0.918425	1.0812	0.932811	0.998102	0.921936	1.08056	0.9623	0.951227	0.828549	1.09207	0.477831	0.961462	0.84745	1.09081	0.5417
6	32576764	NA	9.1e-17	6:32576764:G:T	6:32576764:G:T	Sigs160.Wolf_MHC2.21978456	Expression Signature - MHC2 21978456	GW Significant	1.0003	0.914955	1.09361	0.9943	0.9994	0.918262	1.08771	0.988	0.993913	0.899904	1.09774	0.904138	0.982161	0.892047	1.08138	0.7135	0.892583	0.756016	1.05382	0.179832	0.942707	0.810331	1.09671	0.4449
6	32577220	NA	2.17e-17	6:32577220:A:G	6:32577220:A:G	Sigs160.Wolf_MHC2.21978456	Expression Signature - MHC2 21978456	GW Significant	0.947243	0.881844	1.01749	0.1375	0.949044	0.886991	1.01544	0.13	1.01125	0.933739	1.09519	0.783404	1.01217	0.936951	1.09343	0.7589	1.03527	0.904296	1.18521	0.615494	1.02603	0.907382	1.1602	0.6823
6	32577224	NA	1.11e-17	6:32577224:C:G	6:32577224:C:G	Sigs160.Wolf_MHC2.21978456	Expression Signature - MHC2 21978456	GW Significant	1.05443	0.981631	1.13263	0.1466	1.05253	0.983714	1.12617	0.1381	0.987982	0.912252	1.07	0.766363	0.987183	0.913818	1.06644	0.7429	0.967535	0.845129	1.10767	0.632479	0.975993	0.863128	1.10362	0.6981
6	32577282	NA	3.43e-17	6:32577282:A:C	6:32577282:A:C	Sigs160.Wolf_MHC2.21978456	Expression Signature - MHC2 21978456	GW Significant	1.04488	0.967415	1.12854	0.2635	1.04592	0.972949	1.12437	0.2241	0.974356	0.894313	1.06156	0.552566	0.97531	0.897886	1.05941	0.5528	0.930207	0.804181	1.07598	0.330037	0.935756	0.818832	1.06938	0.3293
6	32577385	NA	2.36e-26	6:32577385:C:T	6:32577385:C:T	Sigs160.Wolf_MHC2.21978456	Expression Signature - MHC2 21978456	GW Significant	1.00995	0.884621	1.15303	0.8838	1.02491	0.909409	1.15507	0.6863	0.927181	0.80018	1.07434	0.314541	0.917686	0.799095	1.05388	0.224	0.863119	0.670014	1.11188	0.254601	0.95142	0.762104	1.18776	0.6597
6	32577531	NA	1.02e-24	6:32577531:G:T	6:32577531:G:T	Sigs160.Wolf_MHC2.21978456	Expression Signature - MHC2 21978456	GW Significant	1.03884	0.936337	1.15255	0.4724	1.04592	0.949215	1.15248	0.3649	0.975709	0.869081	1.09542	0.677105	0.964544	0.863094	1.07792	0.5242	0.973686	0.801016	1.18358	0.788891	1.02542	0.863812	1.21726	0.7743
6	32577586	NA	1.45e-25	6:32577586:A:G	6:32577586:A:G	Sigs160.Wolf_MHC2.21978456	Expression Signature - MHC2 21978456	GW Significant	0.961558	0.866685	1.06682	0.4599	0.952657	0.864403	1.04992	0.3273	1.02569	0.913554	1.15159	0.667645	1.03987	0.930319	1.16233	0.4908	1.03022	0.847472	1.25237	0.765092	0.979807	0.825551	1.16289	0.8153
6	32577693	NA	1.89e-10	6:32577693:C:G	6:32577693:C:G	Sigs160.Wolf_MHC2.21978456	Expression Signature - MHC2 21978456	GW Significant	1.01552	0.939496	1.09769	0.6979	0.986098	0.916219	1.06131	0.7102	1.04868	0.961896	1.1433	0.280913	1.05622	0.971424	1.14843	0.2007	0.870623	0.751146	1.0091	0.0658189	0.889852	0.77228	1.02532	0.1064
6	32577715	NA	1.67e-17	6:32577715:G:T	6:32577715:G:T	Sigs160.Wolf_MHC2.21978456	Expression Signature - MHC2 21978456	GW Significant	0.947527	0.882109	1.0178	0.1398	0.946864	0.88478	1.0133	0.1144	1.01145	0.933921	1.09542	0.779606	1.01238	0.937139	1.09365	0.7547	1.03493	0.903994	1.18484	0.618825	1.02747	0.908653	1.16182	0.6654
6	32577733	NA	1.57e-17	6:32577733:C:T	6:32577733:C:T	Sigs160.Wolf_MHC2.21978456	Expression Signature - MHC2 21978456	GW Significant	0.947527	0.882109	1.0178	0.1398	0.947243	0.885134	1.01371	0.1168	1.01145	0.933918	1.09542	0.779644	1.01217	0.936951	1.09343	0.7581	1.03493	0.903989	1.18483	0.61887	1.02727	0.908471	1.16159	0.6675
6	32577784	NA	1.06e-15	6:32577784:C:T	6:32577784:C:T	Sigs160.Wolf_MHC2.21978456	Expression Signature - MHC2 21978456	GW Significant	0.947811	0.882028	1.0185	0.1434	0.947053	0.88461	1.0139	0.1173	1.01113	0.933336	1.09541	0.786428	1.0141	0.938365	1.09594	0.7246	1.03516	0.903712	1.18573	0.617937	1.02809	0.908664	1.16321	0.6604
6	32577785	NA	2e-15	6:32577785:A:G	6:32577785:A:G	Sigs160.Wolf_MHC2.21978456	Expression Signature - MHC2 21978456	GW Significant	1.05527	0.982416	1.13353	0.1409	1.05612	0.986871	1.13022	0.1141	0.988775	0.912967	1.07088	0.781521	0.986098	0.912634	1.06547	0.7221	0.965941	0.843711	1.10588	0.615662	0.972486	0.859858	1.09987	0.6567
6	32577814	NA	1.16e-14	6:32577814:C:G	6:32577814:C:G	Sigs160.Wolf_MHC2.21978456	Expression Signature - MHC2 21978456	GW Significant	0.949519	0.88327	1.02074	0.1607	0.949519	0.88327	1.02074	0.1604													0.906196	0.657602	1.24877	0.5471
6	32577814	NA	3.03e-12	6:32577814:G:T	6:32577814:G:T	Sigs160.Wolf_MHC2.21978456	Expression Signature - MHC2 21978456	GW Significant	0.949519	0.88327	1.02074	0.1607	0.949519	0.88327	1.02074	0.1604													0.906196	0.657602	1.24877	0.5471
6	32577847	NA	5.15e-11	6:32577847:G:T	6:32577847:G:T	Sigs160.Wolf_MHC2.21978456	Expression Signature - MHC2 21978456	GW Significant	1.02829	0.949264	1.1139	0.4951	0.989555	0.917271	1.06753	0.7858	1.03203	0.944156	1.12808	0.487532	1.04634	0.959699	1.14081	0.3044	0.852238	0.731593	0.99278	0.0400672	0.869706	0.750812	1.00743	0.06289
6	32577889	NA	1.31e-17	6:32577889:C:T	6:32577889:C:T	Sigs160.Wolf_MHC2.21978456	Expression Signature - MHC2 21978456	GW Significant	1.0558	0.982908	1.1341	0.1372	1.0538	0.984895	1.12752	0.1291	0.988913	0.913117	1.071	0.784074	0.989258	0.915739	1.06868	0.7832	0.965891	0.843698	1.10578	0.615035	0.97531	0.862524	1.10284	0.6904
6	32577975	NA	7.36e-18	6:32577975:C:T	6:32577975:C:T	Sigs160.Wolf_MHC2.21978456	Expression Signature - MHC2 21978456	GW Significant	0.947527	0.882109	1.0178	0.1397	0.949329	0.887258	1.01574	0.1324	1.01144	0.93391	1.09541	0.779827	1.01096	0.935828	1.09212	0.7827	1.03492	0.903983	1.18482	0.618935	1.02511	0.906565	1.15916	0.6922
6	32577981	NA	7.36e-18	6:32577981:A:G	6:32577981:A:G	Sigs160.Wolf_MHC2.21978456	Expression Signature - MHC2 21978456	GW Significant	1.05538	0.982515	1.13365	0.1397	1.05338	0.984501	1.12707	0.1324	0.988689	0.912902	1.07077	0.779827	0.989159	0.915647	1.06857	0.7827	0.966257	0.844007	1.10621	0.618935	0.975505	0.862697	1.10306	0.6924
6	32578040	NA	7.36e-18	6:32578040:C:G	6:32578040:C:G	Sigs160.Wolf_MHC2.21978456	Expression Signature - MHC2 21978456	GW Significant	1.05538	0.982515	1.13365	0.1397	1.05338	0.984501	1.12707	0.1323	0.988689	0.912902	1.07077	0.779827	0.989159	0.915647	1.06857	0.7827	0.966257	0.844007	1.10621	0.618935	0.975505	0.862697	1.10306	0.6929
6	32578082	NA	6.55e-08	6:32578082:C:T	6:32578082:C:T	Sigs160.Wolf_MHC2.21978456	Expression Signature - MHC2 21978456	Suggestive	1.035	0.97513	1.09854	0.2582	1.04237	0.984777	1.10334	0.1526	0.979028	0.916231	1.04613	0.530937	0.978534	0.917425	1.04371	0.5089	1.01946	0.912209	1.13931	0.734017	1.0018	0.901543	1.11321	0.9737
6	32578100	NA	3.4e-10	6:32578100:A:G	6:32578100:A:G	Sigs160.Wolf_MHC2.21978456	Expression Signature - MHC2 21978456	GW Significant	1.02829	0.949264	1.1139	0.495	0.987874	0.916072	1.0653	0.7509	1.03203	0.944162	1.12808	0.487444	1.04687	0.960367	1.14115	0.2979	0.852247	0.7316	0.992789	0.0400795	0.87136	0.752535	1.00895	0.06569
6	32578127	NA	3.07e-19	6:32578127:A:G	6:32578127:A:G	Sigs160.Wolf_MHC2.21978456	Expression Signature - MHC2 21978456	GW Significant	1.04196	0.975739	1.11267	0.2188	1.03946	0.976649	1.10631	0.2236	0.996086	0.925966	1.07152	0.916139	1.0013	0.932901	1.07472	0.9722	0.978189	0.865196	1.10594	0.724747	0.980101	0.874611	1.09831	0.7292
6	32578143	NA	1.06e-09	6:32578143:C:T	6:32578143:C:T	Sigs160.Wolf_MHC2.21978456	Expression Signature - MHC2 21978456	GW Significant	0.981277	0.926694	1.03908	0.5181	0.969185	0.917789	1.02346	0.2611	1.01053	0.948156	1.07701	0.747235	1.01593	0.954912	1.08084	0.6177	0.98671	0.886851	1.09781	0.805863	1.0009	0.905333	1.10656	0.9853
6	32578191	NA	1.51e-17	6:32578191:C:T	6:32578191:C:T	Sigs160.Wolf_MHC2.21978456	Expression Signature - MHC2 21978456	GW Significant	0.947622	0.882197	1.0179	0.1405	0.949614	0.887524	1.01605	0.1348	1.01133	0.933793	1.0953	0.781945	1.01056	0.935453	1.09169	0.7905	1.03507	0.904095	1.18503	0.617502	1.0248	0.906116	1.15904	0.6964
6	32578229	NA	3.63e-07	6:32578229:C:T	6:32578229:C:T	Sigs160.Wolf_MHC2.21978456	Expression Signature - MHC2 21978456	Suggestive	1.02112	0.95118	1.0962	0.5632	1.03241	0.963965	1.10572	0.3617	0.9734	0.899619	1.05323	0.502672	0.971902	0.899497	1.05014	0.4704	0.997758	0.874286	1.13867	0.973438	0.98906	0.875885	1.11686	0.8597
6	32578230	NA	2.14e-15	6:32578230:A:G	6:32578230:A:G	Sigs160.Wolf_MHC2.21978456	Expression Signature - MHC2 21978456	GW Significant	1.05211	0.978706	1.13102	0.1682	1.05075	0.981274	1.12514	0.1565	0.983954	0.907861	1.06642	0.69368	0.9859	0.911915	1.06589	0.7218	0.928595	0.810507	1.06389	0.285713	0.946485	0.836213	1.0713	0.3843
6	32578278	NA	3.02e-07	6:32578278:C:T	6:32578278:C:T	Sigs160.Wolf_MHC2.21978456	Expression Signature - MHC2 21978456	Suggestive	1.06652	0.995028	1.14315	0.0688	1.07487	1.00518	1.14939	0.03491	0.994979	0.921072	1.07482	0.898307	0.994018	0.921589	1.07214	0.8759	1.05802	0.92966	1.20411	0.392715	1.04342	0.922393	1.18032	0.4996
6	32578285	NA	6.19e-22	6:32578285:A:C	6:32578285:A:C	Sigs160.Wolf_MHC2.21978456	Expression Signature - MHC2 21978456	GW Significant	1.02296	0.931838	1.12299	0.6344	1.01969	0.933424	1.11393	0.6654	1.01411	0.914061	1.1251	0.791556	1.00622	0.909966	1.11265	0.9044	1.01933	0.855407	1.21466	0.830538	1.06247	0.907393	1.24406	0.4517
6	32578369	NA	1.24e-09	6:32578369:A:C	6:32578369:A:C	Sigs160.Wolf_MHC2.21978456	Expression Signature - MHC2 21978456	GW Significant	1.02542	0.967999	1.08624	0.3928	1.03448	0.979239	1.09284	0.2267	0.979795	0.919021	1.04459	0.532177	0.977458	0.918395	1.04032	0.4719	1.00748	0.904967	1.12162	0.891669	0.993422	0.898041	1.09893	0.8977
6	32578449	NA	7.12e-27	6:32578449:C:T	6:32578449:C:T	Sigs160.Wolf_MHC2.21978456	Expression Signature - MHC2 21978456	GW Significant	1.03873	0.936243	1.15244	0.4727	1.04164	0.945516	1.14754	0.4093	0.975716	0.869119	1.09539	0.677086	0.966862	0.865337	1.0803	0.5512	0.9737	0.801075	1.18352	0.788944	1.03128	0.86875	1.22422	0.7251
6	32578530	NA	6.77e-18	6:32578530:A:C	6:32578530:A:C	Sigs160.Wolf_MHC2.21978456	Expression Signature - MHC2 21978456	GW Significant	0.947527	0.882109	1.0178	0.1398	0.949329	0.887258	1.01574	0.1323	1.01144	0.933904	1.0954	0.779928	1.01096	0.935828	1.09212	0.7828	1.03491	0.903974	1.18482	0.619033	1.02532	0.906569	1.15961	0.6903
6	32578566	NA	6.77e-18	6:32578566:C:T	6:32578566:C:T	Sigs160.Wolf_MHC2.21978456	Expression Signature - MHC2 21978456	GW Significant	1.05538	0.982515	1.13365	0.1398	1.05338	0.984501	1.12707	0.1322	0.988691	0.912904	1.07077	0.779878	0.989159	0.915647	1.06857	0.7829	0.966257	0.844006	1.10621	0.618932	0.975212	0.862269	1.10295	0.6892
6	32578612	NA	1.06e-17	6:32578612:G:T	6:32578612:G:T	Sigs160.Wolf_MHC2.21978456	Expression Signature - MHC2 21978456	GW Significant	1.05538	0.982515	1.13365	0.1398	1.05327	0.984403	1.12696	0.1325	0.988693	0.912905	1.07077	0.7799	0.989159	0.915647	1.06857	0.7824	0.966258	0.844007	1.10622	0.618946	0.975212	0.862269	1.10295	0.6889
6	32578653	NA	2.61e-09	6:32578653:A:G	6:32578653:A:G	Sigs160.Wolf_MHC2.21978456	Expression Signature - MHC2 21978456	GW Significant	0.975212	0.920605	1.03306	0.3928	0.966765	0.915138	1.0213	0.2273	1.02064	0.957337	1.08814	0.531732	1.02316	0.961528	1.08875	0.4714	0.992574	0.891576	1.10501	0.891717	1.00682	0.910155	1.11376	0.8951
6	32578673	NA	1.84e-17	6:32578673:A:T	6:32578673:A:T	Sigs160.Wolf_MHC2.21978456	Expression Signature - MHC2 21978456	GW Significant	1.05538	0.982515	1.13365	0.1398	1.05327	0.984403	1.12696	0.1325	0.988693	0.912905	1.07077	0.7799	0.989159	0.915647	1.06857	0.7829	0.966258	0.844007	1.10622	0.618946	0.975115	0.862183	1.10284	0.6884
6	32578726	NA	1.84e-17	6:32578726:A:G	6:32578726:A:G	Sigs160.Wolf_MHC2.21978456	Expression Signature - MHC2 21978456	GW Significant	0.947527	0.882109	1.0178	0.1398	0.949329	0.887258	1.01574	0.1324	1.01144	0.933906	1.0954	0.7799	1.01096	0.935828	1.09212	0.7826	1.03492	0.903982	1.18482	0.618946	1.02552	0.90675	1.15985	0.6885
6	32578756	NA	1.84e-17	6:32578756:C:T	6:32578756:C:T	Sigs160.Wolf_MHC2.21978456	Expression Signature - MHC2 21978456	GW Significant	0.947527	0.882109	1.0178	0.1397	0.949329	0.887258	1.01574	0.1324	1.01144	0.93391	1.09541	0.779797	1.01096	0.935828	1.09212	0.7821	1.03493	0.903986	1.18483	0.61889	1.02552	0.90675	1.15985	0.6883
6	32578818	NA	1.83e-17	6:32578818:A:C	6:32578818:A:C	Sigs160.Wolf_MHC2.21978456	Expression Signature - MHC2 21978456	GW Significant	0.947432	0.88202	1.01769	0.1396	0.949234	0.887169	1.01564	0.1317	1.01144	0.9339	1.09542	0.779837	1.01096	0.935828	1.09212	0.7828	1.03492	0.903964	1.18485	0.618999	1.02532	0.906569	1.15961	0.691
6	32578837	NA	1.83e-17	6:32578837:A:C	6:32578837:A:C	Sigs160.Wolf_MHC2.21978456	Expression Signature - MHC2 21978456	GW Significant	1.05548	0.982613	1.13376	0.1396	1.05348	0.9846	1.12718	0.1316	0.988688	0.91289	1.07078	0.779837	0.989159	0.915647	1.06857	0.7828	0.966258	0.84399	1.10624	0.618999	0.97531	0.862355	1.10306	0.691
6	32578885	NA	7.91e-27	6:32578885:C:T	6:32578885:C:T	Sigs160.Wolf_MHC2.21978456	Expression Signature - MHC2 21978456	GW Significant	1.03873	0.936243	1.15244	0.4727	1.04164	0.945516	1.14754	0.4093	0.975701	0.869108	1.09537	0.676901	0.966862	0.865337	1.0803	0.5513	0.973684	0.801064	1.1835	0.788809	1.03107	0.868576	1.22397	0.727
6	32578917	NA	1.29e-09	6:32578917:A:T	6:32578917:A:T	Sigs160.Wolf_MHC2.21978456	Expression Signature - MHC2 21978456	GW Significant	0.975212	0.920605	1.03306	0.3938	0.966862	0.91523	1.02141	0.229	1.02069	0.957378	1.08818	0.530875	1.02306	0.961431	1.08864	0.4726	0.992489	0.891499	1.10492	0.890477	1.00743	0.910702	1.11443	0.8862
6	32578941	NA	1.99e-17	6:32578941:A:G	6:32578941:A:G	Sigs160.Wolf_MHC2.21978456	Expression Signature - MHC2 21978456	GW Significant	0.947432	0.88202	1.01769	0.1396	0.949234	0.887169	1.01564	0.1316	1.01144	0.9339	1.09542	0.779846	1.01096	0.935828	1.09212	0.7827	1.03492	0.90396	1.18484	0.619046	1.02532	0.906391	1.15984	0.6905
6	32578970	NA	8.53e-10	6:32578970:C:T	6:32578970:C:T	Sigs160.Wolf_MHC2.21978456	Expression Signature - MHC2 21978456	GW Significant	0.975212	0.920605	1.03306	0.3938	0.967152	0.915684	1.02151	0.2309	1.02069	0.957379	1.08819	0.530854	1.02357	0.962101	1.08897	0.461	0.992491	0.891501	1.10492	0.890498	1.00944	0.912704	1.11644	0.855
6	32579003	NA	1.22e-09	6:32579003:C:T	6:32579003:C:T	Sigs160.Wolf_MHC2.21978456	Expression Signature - MHC2 21978456	GW Significant	0.975212	0.920605	1.03306	0.3938	0.967152	0.915684	1.02151	0.2309	1.02069	0.957379	1.08819	0.530854	1.02357	0.962101	1.08897	0.461	0.992491	0.891501	1.10492	0.890498	1.00944	0.912704	1.11644	0.8546
6	32579035	NA	1.99e-17	6:32579035:A:G	6:32579035:A:G	Sigs160.Wolf_MHC2.21978456	Expression Signature - MHC2 21978456	GW Significant	0.947527	0.882109	1.0178	0.1398	0.949329	0.887258	1.01574	0.1321	1.01146	0.933922	1.09543	0.779515	1.01096	0.935828	1.09212	0.7819	1.03493	0.903981	1.18484	0.61891	1.02542	0.906482	1.15996	0.69
6	32579940	NA	1.52e-17	6:32579940:C:T	6:32579940:C:T	Sigs160.Wolf_MHC2.21978456	Expression Signature - MHC2 21978456	GW Significant	1.05538	0.982515	1.13365	0.1397	1.05348	0.9846	1.12718	0.131	0.98869	0.912899	1.07077	0.77987	0.988961	0.915464	1.06836	0.7789	0.966203	0.843954	1.10616	0.618387	0.97531	0.862017	1.10349	0.6909
6	32580084	NA	1.9e-17	6:32580084:A:G	6:32580084:A:G	Sigs160.Wolf_MHC2.21978456	Expression Signature - MHC2 21978456	GW Significant	1.05538	0.982515	1.13365	0.1397	1.05338	0.984501	1.12707	0.132	0.988707	0.912918	1.07079	0.780172	0.989258	0.915739	1.06868	0.7832	0.96622	0.843973	1.10617	0.618544	0.975115	0.861845	1.10327	0.689
6	32580112	NA	1.9e-17	6:32580112:A:G	6:32580112:A:G	Sigs160.Wolf_MHC2.21978456	Expression Signature - MHC2 21978456	GW Significant	1.05538	0.982515	1.13365	0.1397	1.05338	0.984501	1.12707	0.132	0.988699	0.912911	1.07078	0.780016	0.989258	0.915739	1.06868	0.7832	0.96625	0.844	1.10621	0.618857	0.975115	0.861845	1.10327	0.6894
6	32580288	NA	1.9e-17	6:32580288:C:G	6:32580288:C:G	Sigs160.Wolf_MHC2.21978456	Expression Signature - MHC2 21978456	GW Significant	1.05538	0.982515	1.13365	0.1397	1.05359	0.984698	1.12729	0.1308	0.988698	0.91291	1.07078	0.780006	0.98906	0.915556	1.06847	0.7791	0.966247	0.843998	1.1062	0.618832	0.97531	0.862017	1.10349	0.6917
6	32580357	NA	1.9e-17	6:32580357:C:T	6:32580357:C:T	Sigs160.Wolf_MHC2.21978456	Expression Signature - MHC2 21978456	GW Significant	0.947527	0.882109	1.0178	0.1397	0.949139	0.88708	1.01554	0.1308	1.01143	0.933901	1.0954	0.780006	1.01106	0.935921	1.09223	0.7793	1.03493	0.903993	1.18484	0.618832	1.02542	0.906127	1.16041	0.6911
6	32580411	NA	7.91e-27	6:32580411:A:G	6:32580411:A:G	Sigs160.Wolf_MHC2.21978456	Expression Signature - MHC2 21978456	GW Significant	1.03884	0.936337	1.15255	0.4726	1.04175	0.945611	1.14766	0.4077	0.975711	0.869116	1.09538	0.67703	0.966765	0.865251	1.08019	0.5509	0.973655	0.80104	1.18347	0.788587	1.03025	0.867371	1.22371	0.734
6	32580456	NA	1.9e-17	6:32580456:A:G	6:32580456:A:G	Sigs160.Wolf_MHC2.21978456	Expression Signature - MHC2 21978456	GW Significant	0.947243	0.881844	1.01749	0.1378	0.948949	0.886903	1.01534	0.1288	1.01152	0.933955	1.09553	0.778419	1.01116	0.936015	1.09234	0.7782	1.03462	0.903673	1.18454	0.622063	1.02501	0.905764	1.15995	0.6959
6	32580507	NA	1.9e-17	6:32580507:A:C	6:32580507:A:C	Sigs160.Wolf_MHC2.21978456	Expression Signature - MHC2 21978456	GW Significant	1.05538	0.982515	1.13365	0.1397	1.05359	0.984698	1.12729	0.1309	0.988697	0.91291	1.07078	0.779994	0.98906	0.915556	1.06847	0.7796	0.966245	0.843996	1.1062	0.618806	0.97531	0.862017	1.10349	0.6919
6	32580571	NA	1.29e-09	6:32580571:C:T	6:32580571:C:T	Sigs160.Wolf_MHC2.21978456	Expression Signature - MHC2 21978456	GW Significant	1.02542	0.967999	1.08624	0.3929	1.03427	0.979043	1.09262	0.2288	0.979759	0.918989	1.04455	0.531435	0.977556	0.918667	1.04022	0.4733	1.00749	0.904978	1.12162	0.891545	0.992429	0.896967	1.09805	0.8825
6	32580580	NA	2.8e-10	6:32580580:C:T	6:32580580:C:T	Sigs160.Wolf_MHC2.21978456	Expression Signature - MHC2 21978456	GW Significant	0.984718	0.911	1.0644	0.6985	1.01501	0.943084	1.09243	0.6904	0.953438	0.874548	1.03944	0.279333	0.946012	0.870061	1.02859	0.1938	1.14822	0.990708	1.33078	0.0663588	1.12277	0.974234	1.29396	0.1096
6	32580596	NA	2.67e-10	6:32580596:C:T	6:32580596:C:T	Sigs160.Wolf_MHC2.21978456	Expression Signature - MHC2 21978456	GW Significant	0.984718	0.911	1.0644	0.6984	1.01511	0.943178	1.09253	0.6896	0.953436	0.874546	1.03944	0.279315	0.946012	0.870061	1.02859	0.1937	1.14823	0.990711	1.33078	0.0663533	1.12277	0.974234	1.29396	0.1096
6	32580637	NA	7.91e-27	6:32580637:C:T	6:32580637:C:T	Sigs160.Wolf_MHC2.21978456	Expression Signature - MHC2 21978456	GW Significant	0.962713	0.867725	1.0681	0.4728	0.960021	0.871426	1.05762	0.4095	1.0249	0.912932	1.15061	0.676907	1.03427	0.925671	1.15562	0.5518	1.02706	0.844978	1.24839	0.788536	0.970543	0.816945	1.15302	0.7334
6	32580703	NA	3.69e-10	6:32580703:A:C	6:32580703:A:C	Sigs160.Wolf_MHC2.21978456	Expression Signature - MHC2 21978456	GW Significant	0.972486	0.897746	1.05345	0.4948	1.01217	0.938606	1.09151	0.7545	0.969251	0.886729	1.05945	0.491574	0.955711	0.876744	1.04179	0.3029	1.17361	1.00749	1.36711	0.0398026	1.14855	0.991536	1.33043	0.06487
6	32580723	NA	5.53e-25	6:32580723:G:T	6:32580723:G:T	Sigs160.Wolf_MHC2.21978456	Expression Signature - MHC2 21978456	GW Significant	0.996606	0.887598	1.119	0.9544	0.996805	0.89529	1.10983	0.9539	1.01649	0.893455	1.15648	0.803746	1.02378	0.904678	1.15856	0.7096	1.04528	0.840976	1.29921	0.689821	0.97531	0.806919	1.17884	0.7957
6	32580741	NA	2.24e-17	6:32580741:A:G	6:32580741:A:G	Sigs160.Wolf_MHC2.21978456	Expression Signature - MHC2 21978456	GW Significant	1.05538	0.982515	1.13365	0.1398	1.05359	0.984698	1.12729	0.1307	0.988677	0.912888	1.07076	0.779625	0.988961	0.915464	1.06836	0.779	0.966233	0.843981	1.10619	0.618699	0.975407	0.861934	1.10382	0.6929
6	32581221	NA	2.1e-23	6:32581221:A:G	6:32581221:A:G	Sigs160.Wolf_MHC2.21978456	Expression Signature - MHC2 21978456	GW Significant	0.968313	0.915168	1.02454	0.264	0.967539	0.916948	1.02092	0.2272	0.994513	0.933993	1.05895	0.863631	0.996705	0.937765	1.05935	0.9167	1.06521	0.9589	1.18331	0.238937	1.04707	0.947656	1.15692	0.3665
6	32581253	NA	2.77e-22	6:32581253:A:G	6:32581253:A:G	Sigs160.Wolf_MHC2.21978456	Expression Signature - MHC2 21978456	GW Significant	1.03252	0.975848	1.09248	0.2659	1.03128	0.977356	1.08818	0.2612	1.00541	0.9442	1.07059	0.866241	1.00401	0.944451	1.06732	0.8991	0.938677	0.84495	1.0428	0.238346	0.955424	0.864538	1.05586	0.3716
6	32581305	NA	4.15e-23	6:32581305:C:T	6:32581305:C:T	Sigs160.Wolf_MHC2.21978456	Expression Signature - MHC2 21978456	GW Significant	0.96841	0.915259	1.02465	0.2641	0.968603	0.917958	1.02204	0.2436	0.994513	0.933992	1.05896	0.863634	0.996406	0.9373	1.05924	0.9087	1.06519	0.958878	1.18328	0.239105	1.04645	0.947087	1.15623	0.3726
6	32581333	NA	1.19e-26	6:32581333:A:G	6:32581333:A:G	Sigs160.Wolf_MHC2.21978456	Expression Signature - MHC2 21978456	GW Significant	0.962713	0.867725	1.0681	0.4727	0.960021	0.871426	1.05762	0.409	1.02489	0.912926	1.1506	0.677012	1.03427	0.925671	1.15562	0.552	1.02709	0.845001	1.24842	0.788335	0.97064	0.816866	1.15336	0.7351
6	32581350	NA	3.2e-23	6:32581350:C:T	6:32581350:C:T	Sigs160.Wolf_MHC2.21978456	Expression Signature - MHC2 21978456	GW Significant	1.03272	0.976044	1.0927	0.264	1.03396	0.979901	1.09101	0.2216	1.00551	0.944324	1.07067	0.863735	1.0031	0.943786	1.06615	0.9195	0.938785	0.845092	1.04287	0.238971	0.955042	0.864362	1.05524	0.3664
6	32581454	NA	3.57e-10	6:32581454:C:T	6:32581454:C:T	Sigs160.Wolf_MHC2.21978456	Expression Signature - MHC2 21978456	GW Significant	1.01552	0.939496	1.09769	0.6985	0.986393	0.916314	1.06183	0.7165	1.0489	0.962078	1.14355	0.278923	1.05696	0.971914	1.14946	0.1955	0.870961	0.751445	1.00949	0.0665608	0.889052	0.770981	1.0252	0.1057
6	32581467	NA	2.41e-15	6:32581467:C:T	6:32581467:C:T	Sigs160.Wolf_MHC2.21978456	Expression Signature - MHC2 21978456	GW Significant	1.03241	0.975751	1.09237	0.268	1.02942	0.975599	1.08622	0.29	1.0053	0.94406	1.07051	0.869084	1.00431	0.944734	1.06764	0.89	0.938465	0.84471	1.04263	0.236943	0.956571	0.865406	1.05734	0.3844
6	32581515	NA	2.37e-26	6:32581515:A:G	6:32581515:A:G	Sigs160.Wolf_MHC2.21978456	Expression Signature - MHC2 21978456	GW Significant	0.962617	0.867639	1.06799	0.4726	0.959062	0.870385	1.05677	0.3986	1.02489	0.912921	1.15059	0.677076	1.03458	0.925949	1.15597	0.5481	1.02708	0.844993	1.24841	0.78841	0.971319	0.817278	1.15439	0.7408
6	32581582	NA	4.24e-25	6:32581582:C:G	6:32581582:C:G	Sigs160.Wolf_MHC2.21978456	Expression Signature - MHC2 21978456	GW Significant	1.01035	0.953965	1.07007	0.7258	1.00441	0.951146	1.06066	0.8755	1.00555	0.943276	1.07195	0.865167	1.00421	0.943714	1.06858	0.8952	0.949654	0.85363	1.05648	0.342212	0.956093	0.864296	1.05764	0.3828
6	32581614	NA	7.59e-10	6:32581614:C:T	6:32581614:C:T	Sigs160.Wolf_MHC2.21978456	Expression Signature - MHC2 21978456	GW Significant	1.02542	0.967999	1.08624	0.3934	1.03427	0.979043	1.09262	0.2295	0.979718	0.918937	1.04452	0.530693	0.977556	0.918667	1.04022	0.4745	1.00768	0.90512	1.12185	0.888947	0.992429	0.896616	1.09848	0.8826
6	32581754	NA	5.49e-23	6:32581754:G:T	6:32581754:G:T	Sigs160.Wolf_MHC2.21978456	Expression Signature - MHC2 21978456	GW Significant	1.03272	0.976044	1.0927	0.2635	1.03438	0.980485	1.09123	0.2167	1.00555	0.944363	1.07071	0.862727	1.003	0.943691	1.06605	0.9235	0.938734	0.845047	1.04281	0.238559	0.954565	0.86393	1.05471	0.3615
6	32581778	NA	5.49e-23	6:32581778:C:T	6:32581778:C:T	Sigs160.Wolf_MHC2.21978456	Expression Signature - MHC2 21978456	GW Significant	0.968313	0.915168	1.02454	0.2635	0.966765	0.916395	1.0199	0.2165	0.994478	0.933961	1.05892	0.862764	0.997104	0.93814	1.05977	0.9258	1.06526	0.958947	1.18336	0.238579	1.04749	0.948035	1.15739	0.362
6	32581982	NA	4.4e-23	6:32581982:C:T	6:32581982:C:T	Sigs160.Wolf_MHC2.21978456	Expression Signature - MHC2 21978456	GW Significant	1.03272	0.976044	1.0927	0.2635	1.03438	0.980485	1.09123	0.2164	1.00556	0.94437	1.07072	0.862542	1.0029	0.943597	1.06594	0.9254	0.938732	0.845045	1.04281	0.238546	0.954755	0.864102	1.05492	0.3633
6	32582075	NA	2.82e-07	6:32582075:A:G	6:32582075:A:G	Sigs160.Wolf_MHC2.21978456	Expression Signature - MHC2 21978456	Suggestive	1.05022	0.989084	1.11514	0.1099	1.05517	0.996474	1.11732	0.06593	0.979975	0.916677	1.04764	0.55272	0.980395	0.91881	1.04611	0.5491	1.05156	0.940303	1.17598	0.378222	1.03045	0.925331	1.14752	0.5845
6	32582194	NA	2.07e-10	6:32582194:C:T	6:32582194:C:T	Sigs160.Wolf_MHC2.21978456	Expression Signature - MHC2 21978456	GW Significant	1.01521	0.95818	1.07564	0.6079	1.01521	0.95818	1.07564	0.6087													0.772441	0.470259	1.2688	0.3078
6	32582275	NA	5.95e-23	6:32582275:A:G	6:32582275:A:G	Sigs160.Wolf_MHC2.21978456	Expression Signature - MHC2 21978456	GW Significant	0.968313	0.915168	1.02454	0.2629	0.966862	0.916486	1.02001	0.2172	0.99448	0.933965	1.05892	0.862829	0.997104	0.93814	1.05977	0.9254	1.06524	0.95893	1.18334	0.238717	1.04749	0.948035	1.15739	0.3629
6	32582332	NA	5.65e-23	6:32582332:A:G	6:32582332:A:G	Sigs160.Wolf_MHC2.21978456	Expression Signature - MHC2 21978456	GW Significant	0.96841	0.915259	1.02465	0.2642	0.966958	0.916398	1.02031	0.2186	0.994506	0.933987	1.05895	0.863453	0.997104	0.93814	1.05977	0.9263	1.0652	0.958891	1.18329	0.239016	1.0476	0.94813	1.1575	0.3612
6	32582354	NA	6.5e-23	6:32582354:C:T	6:32582354:C:T	Sigs160.Wolf_MHC2.21978456	Expression Signature - MHC2 21978456	GW Significant	0.968313	0.915168	1.02454	0.2639	0.967345	0.916765	1.02072	0.2248	0.9945	0.93398	1.05894	0.863304	0.996805	0.937675	1.05966	0.917	1.0652	0.958894	1.1833	0.238986	1.04791	0.948228	1.15808	0.3582
6	32582435	NA	1.01e-22	6:32582435:A:G	6:32582435:A:G	Sigs160.Wolf_MHC2.21978456	Expression Signature - MHC2 21978456	GW Significant	0.968216	0.915076	1.02444	0.2614	0.967152	0.916582	1.02051	0.2225	0.994592	0.934032	1.05908	0.865658	0.996805	0.937675	1.05966	0.9192	1.06504	0.958685	1.18319	0.240429	1.04823	0.948513	1.15842	0.3556
6	32582513	NA	6.79e-19	6:32582513:C:G	6:32582513:C:G	Sigs160.Wolf_MHC2.21978456	Expression Signature - MHC2 21978456	GW Significant	1.03655	0.97947	1.09696	0.2144	1.03004	0.975993	1.08709	0.2818	1.00142	0.940156	1.06667	0.964905	0.9995	0.940026	1.06274	0.9876	0.933577	0.839729	1.03791	0.203532	0.932487	0.843452	1.03092	0.1718
6	32582672	NA	5.5e-23	6:32582672:C:T	6:32582672:C:T	Sigs160.Wolf_MHC2.21978456	Expression Signature - MHC2 21978456	GW Significant	0.968797	0.915625	1.02506	0.2718	0.967732	0.917132	1.02112	0.2312	0.995101	0.934487	1.05965	0.878286	0.997104	0.937956	1.05998	0.9257	1.06466	0.958326	1.1828	0.24317	1.04749	0.947663	1.15784	0.3635
6	32582678	NA	1.21e-09	6:32582678:C:T	6:32582678:C:T	Sigs160.Wolf_MHC2.21978456	Expression Signature - MHC2 21978456	GW Significant	1.0247	0.967322	1.08548	0.4059	1.03376	0.978553	1.09208	0.2361	0.978984	0.91822	1.04377	0.515957	0.976774	0.917752	1.03959	0.4586	1.00895	0.90622	1.12333	0.870765	0.993819	0.897696	1.10024	0.9043
6	32582711	NA	1.23e-09	6:32582711:A:C	6:32582711:A:C	Sigs160.Wolf_MHC2.21978456	Expression Signature - MHC2 21978456	GW Significant	0.97609	0.921434	1.03399	0.4094	0.967539	0.915871	1.02212	0.2386	1.02133	0.957984	1.08885	0.518364	1.02368	0.962008	1.0893	0.4603	0.991355	0.890492	1.10364	0.873979	1.00632	0.908987	1.11407	0.9027
6	32582796	NA	3.58e-10	6:32582796:A:G	6:32582796:A:G	Sigs160.Wolf_MHC2.21978456	Expression Signature - MHC2 21978456	GW Significant	0.984718	0.911	1.0644	0.6983	1.01461	0.942707	1.09199	0.7	0.953427	0.874539	1.03943	0.279218	0.946201	0.870235	1.0288	0.1957	1.14821	0.990697	1.33076	0.06638	1.12322	0.974242	1.29498	0.1093
6	32583005	NA	2.79e-20	6:32583005:C:G	6:32583005:C:G	Sigs160.Wolf_MHC2.21978456	Expression Signature - MHC2 21978456	GW Significant	1.02122	0.964984	1.08074	0.4676	1.02603	0.972194	1.08285	0.3508	1.00863	0.947056	1.07422	0.789118	1.00481	0.945021	1.06838	0.8782	0.93746	0.843546	1.04183	0.23048	0.952372	0.861269	1.05311	0.3422
6	32583026	NA	3.73e-10	6:32583026:A:G	6:32583026:A:G	Sigs160.Wolf_MHC2.21978456	Expression Signature - MHC2 21978456	GW Significant	0.984816	0.911091	1.06451	0.6989	1.014	0.942141	1.09133	0.7106	0.952828	0.873978	1.03879	0.273005	0.946107	0.870148	1.0287	0.1946	1.1472	0.98982	1.32961	0.068139	1.12333	0.974339	1.29511	0.1092
6	32583122	NA	2.56e-07	6:32583122:C:G	6:32583122:C:G	Sigs160.Wolf_MHC2.21978456	Expression Signature - MHC2 21978456	Suggestive	1.04854	0.987309	1.11357	0.1229	1.05422	0.995383	1.11653	0.07167	0.978432	0.915093	1.04616	0.523184	0.978632	0.916978	1.04443	0.5155	1.05575	0.943745	1.18105	0.34306	1.03448	0.928401	1.15268	0.5391
6	32583255	NA	7.49e-12	6:32583255:C:T	6:32583255:C:T	Sigs160.Wolf_MHC2.21978456	Expression Signature - MHC2 21978456	GW Significant	0.984127	0.91924	1.05359	0.6458	0.968313	0.907309	1.03342	0.3312	1.0349	0.959273	1.1165	0.375646	1.03707	0.963013	1.11682	0.3345	0.850143	0.747017	0.967505	0.0138669	0.863639	0.759885	0.98156	0.02481
6	32583274	NA	6.42e-12	6:32583274:G:T	6:32583274:G:T	Sigs160.Wolf_MHC2.21978456	Expression Signature - MHC2 21978456	GW Significant	0.984127	0.91924	1.05359	0.6464	0.968507	0.907491	1.03362	0.3344	1.03488	0.959256	1.11647	0.375914	1.03697	0.962917	1.11671	0.3366	0.85018	0.747052	0.967545	0.0138905	0.862949	0.759277	0.980775	0.02396
6	32583328	NA	1.37e-07	6:32583328:C:T	6:32583328:C:T	Sigs160.Wolf_MHC2.21978456	Expression Signature - MHC2 21978456	Suggestive	0.979905	0.926305	1.03661	0.4789	0.97414	0.923386	1.02768	0.3363	1.01843	0.956722	1.08411	0.566962	1.02122	0.96102	1.0852	0.4976	0.944178	0.850419	1.04827	0.281706	0.96996	0.87752	1.07214	0.5509
6	32583401	NA	4.77e-07	6:32583401:A:C	6:32583401:A:C	Sigs160.Wolf_MHC2.21978456	Expression Signature - MHC2 21978456	Suggestive	1.04896	0.987898	1.1138	0.1188	1.05422	0.995578	1.11631	0.0711	0.9791	0.915864	1.0467	0.535293	0.979513	0.917983	1.04517	0.5316	1.05327	0.941836	1.17789	0.362995	1.03262	0.926913	1.15038	0.56
6	32583405	NA	5.55e-10	6:32583405:A:G	6:32583405:A:G	Sigs160.Wolf_MHC2.21978456	Expression Signature - MHC2 21978456	GW Significant	1.01552	0.939496	1.09769	0.6983	0.986788	0.916681	1.06226	0.7235	1.04885	0.962064	1.14346	0.279218	1.05622	0.971234	1.14865	0.2007	0.870924	0.751452	1.00939	0.06638	0.889141	0.771058	1.02531	0.1057
6	32583543	NA	4.03e-25	6:32583543:A:G	6:32583543:A:G	Sigs160.Wolf_MHC2.21978456	Expression Signature - MHC2 21978456	GW Significant	1.00341	0.893655	1.12664	0.9546	1.0027	0.900587	1.1164	0.9614	0.985902	0.866473	1.12179	0.829386	0.976969	0.863315	1.10559	0.712	0.957837	0.770503	1.19072	0.698052	1.02388	0.846108	1.239	0.8081
6	32583824	NA	5.26e-10	6:32583824:C:T	6:32583824:C:T	Sigs160.Wolf_MHC2.21978456	Expression Signature - MHC2 21978456	GW Significant	0.984718	0.911	1.0644	0.6984	1.01379	0.941953	1.09111	0.7154	0.95343	0.874541	1.03944	0.279254	0.946674	0.87067	1.02931	0.1998	1.14821	0.990702	1.33076	0.066372	1.12468	0.975318	1.29692	0.1057
6	32583860	NA	7.07e-25	6:32583860:C:G	6:32583860:C:G	Sigs160.Wolf_MHC2.21978456	Expression Signature - MHC2 21978456	GW Significant	1.00361	0.893833	1.12686	0.9507	1.00331	0.901128	1.11707	0.9514	0.984115	0.864995	1.11964	0.807834	0.977165	0.863487	1.10581	0.7137	0.956305	0.769396	1.18862	0.687192	1.02388	0.846274	1.23876	0.8086
6	32583993	NA	5.26e-10	6:32583993:A:T	6:32583993:A:T	Sigs160.Wolf_MHC2.21978456	Expression Signature - MHC2 21978456	GW Significant	1.01552	0.939496	1.09769	0.6982	0.986393	0.916494	1.06162	0.7158	1.04884	0.962055	1.14345	0.279307	1.05633	0.971521	1.14854	0.1998	0.870913	0.751441	1.00938	0.0663617	0.889052	0.770981	1.0252	0.1057
6	32584014	NA	5.25e-25	6:32584014:C:T	6:32584014:C:T	Sigs160.Wolf_MHC2.21978456	Expression Signature - MHC2 21978456	GW Significant	1.00361	0.893833	1.12686	0.9513	1.00341	0.901218	1.11718	0.9502	0.984092	0.864975	1.11961	0.807558	0.977067	0.863401	1.1057	0.7131	0.956315	0.769403	1.18863	0.687259	1.02378	0.846024	1.23888	0.8094
6	32584066	NA	1.48e-24	6:32584066:C:T	6:32584066:C:T	Sigs160.Wolf_MHC2.21978456	Expression Signature - MHC2 21978456	GW Significant	0.996406	0.887421	1.11878	0.9516	0.994813	0.893501	1.10761	0.9237	1.01592	0.892949	1.15583	0.810352	1.02398	0.904859	1.15879	0.7071	1.04559	0.841225	1.2996	0.687842	0.977849	0.808069	1.1833	0.818
6	32584609	NA	5.25e-25	6:32584609:A:C	6:32584609:A:C	Sigs160.Wolf_MHC2.21978456	Expression Signature - MHC2 21978456	GW Significant	1.00361	0.893833	1.12686	0.9513	1.00331	0.901128	1.11707	0.9513	0.984092	0.864975	1.11961	0.807558	0.977067	0.863401	1.1057	0.7134	0.956315	0.769403	1.18863	0.687259	1.02347	0.845604	1.23875	0.8114
6	32584625	NA	1.61e-20	6:32584625:A:G	6:32584625:A:G	Sigs160.Wolf_MHC2.21978456	Expression Signature - MHC2 21978456	GW Significant	1.05422	0.990129	1.12246	0.09965	1.0519	0.991251	1.11626	0.09517	0.990777	0.92383	1.06258	0.795209	0.98906	0.92421	1.05846	0.7514	0.931235	0.828054	1.04727	0.234413	0.933607	0.835738	1.04294	0.224
6	32585755	NA	1.37e-24	6:32585755:A:T	6:32585755:A:T	Sigs160.Wolf_MHC2.21978456	Expression Signature - MHC2 21978456	GW Significant	0.996207	0.887243	1.11855	0.9483	0.996207	0.894753	1.10917	0.9445	1.016	0.89302	1.15591	0.809492	1.02337	0.904316	1.15809	0.714	1.046	0.841564	1.30011	0.685214	0.978045	0.807755	1.18423	0.8198
6	32585843	NA	3.85e-10	6:32585843:C:T	6:32585843:C:T	Sigs160.Wolf_MHC2.21978456	Expression Signature - MHC2 21978456	GW Significant	0.984816	0.877786	1.1049	0.7938	0.984816	0.877786	1.1049	0.7944													0.903481	0.437834	1.86436	0.7836
6	32585901	NA	3.98e-10	6:32585901:C:T	6:32585901:C:T	Sigs160.Wolf_MHC2.21978456	Expression Signature - MHC2 21978456	GW Significant	1.01643	0.940342	1.09868	0.6822	0.987973	0.917781	1.06353	0.7482	1.04832	0.961422	1.14307	0.285252	1.05527	0.97036	1.14762	0.2092	0.870912	0.751216	1.00968	0.0669088	0.887275	0.768687	1.02416	0.1021
6	32585995	NA	8.05e-10	6:32585995:C:T	6:32585995:C:T	Sigs160.Wolf_MHC2.21978456	Expression Signature - MHC2 21978456	GW Significant	0.984816	0.910913	1.06472	0.7003	1.00763	0.935307	1.08554	0.8408	0.953818	0.874688	1.04011	0.284696	0.94857	0.871388	1.03259	0.2227	1.14992	0.991771	1.33328	0.0642378	1.13598	0.980689	1.31587	0.08912
6	32586019	NA	2.48e-24	6:32586019:A:G	6:32586019:A:G	Sigs160.Wolf_MHC2.21978456	Expression Signature - MHC2 21978456	GW Significant	1.00391	0.894101	1.1272	0.9475	1.00431	0.90203	1.11819	0.9381	0.984251	0.865098	1.11981	0.809482	0.976969	0.863315	1.10559	0.7121	0.955946	0.769082	1.18821	0.684741	1.02204	0.843925	1.23775	0.8238
6	32586024	NA	5.1e-10	6:32586024:A:G	6:32586024:A:G	Sigs160.Wolf_MHC2.21978456	Expression Signature - MHC2 21978456	GW Significant	0.983931	0.910272	1.06355	0.6841	1.01217	0.940263	1.08958	0.7468	0.953491	0.874511	1.0396	0.280439	0.947243	0.871022	1.03013	0.2056	1.14791	0.990297	1.33061	0.0671602	1.12727	0.974312	1.30424	0.1073
6	32586134	NA	3.46e-10	6:32586134:C:T	6:32586134:C:T	Sigs160.Wolf_MHC2.21978456	Expression Signature - MHC2 21978456	GW Significant	1.01593	0.939872	1.09813	0.6903	0.987084	0.917136	1.06237	0.7283	1.04898	0.962081	1.14373	0.278544	1.05601	0.97104	1.14842	0.203	0.870712	0.751137	1.00932	0.0662275	0.887808	0.7696	1.02417	0.1028
6	32586207	NA	2.6e-10	6:32586207:A:T	6:32586207:A:T	Sigs160.Wolf_MHC2.21978456	Expression Signature - MHC2 21978456	GW Significant	1.01674	0.940624	1.09901	0.6757	0.98738	0.917231	1.06289	0.7344	1.04878	0.961864	1.14356	0.280652	1.05686	0.971817	1.14934	0.1965	0.871301	0.751613	1.01005	0.0676429	0.887985	0.769453	1.02478	0.104
6	32586648	NA	7.05e-10	6:32586648:A:G	6:32586648:A:G	Sigs160.Wolf_MHC2.21978456	Expression Signature - MHC2 21978456	GW Significant	0.984816	0.911091	1.06451	0.7001	1.01177	0.939702	1.08936	0.7557	0.953383	0.874404	1.0395	0.279347	0.94658	0.870071	1.02982	0.2015	1.14854	0.990808	1.33138	0.0661381	1.12851	0.977489	1.30287	0.09904
6	32586732	NA	1.31e-18	6:32586732:C:G	6:32586732:C:G	Sigs160.Wolf_MHC2.21978456	Expression Signature - MHC2 21978456	GW Significant	0.988072	0.887446	1.10011	0.8274	1.0011	0.906935	1.10504	0.9819	1.04157	0.924028	1.17407	0.505029	1.04854	0.935502	1.17524	0.4159	1.03462	0.84562	1.26587	0.740857	0.98521	0.824268	1.17758	0.8695
6	32586782	NA	2.01e-10	6:32586782:C:T	6:32586782:C:T	Sigs160.Wolf_MHC2.21978456	Expression Signature - MHC2 21978456	GW Significant	1.01552	0.939496	1.09769	0.698	0.990743	0.919994	1.06693	0.8059	1.04891	0.962071	1.14358	0.278925	1.05591	0.970372	1.14898	0.2072	0.870869	0.751346	1.0094	0.0663999	0.88391	0.765471	1.02067	0.09272
6	32586831	NA	2.99e-07	6:32586831:C:T	6:32586831:C:T	Sigs160.Wolf_MHC2.21978456	Expression Signature - MHC2 21978456	Suggestive	0.96996	0.912601	1.03092	0.3266	0.955424	0.901748	1.01229	0.1227	1.03517	0.967373	1.10772	0.317303	1.04185	0.975642	1.11256	0.2211	0.9804	0.874463	1.09917	0.734397	0.984029	0.882603	1.09711	0.7713
6	32586854	NA	1.77e-24	6:32586854:A:G	6:32586854:A:G	Sigs160.Wolf_MHC2.21978456	Expression Signature - MHC2 21978456	GW Significant	0.996108	0.887155	1.11844	0.9472	0.996406	0.894932	1.10939	0.9473	1.01602	0.893059	1.15592	0.809162	1.02327	0.904226	1.15798	0.7148	1.04639	0.841892	1.30056	0.682746	0.978436	0.80792	1.18494	0.8237
6	32586908	NA	1.34e-13	6:32586908:A:G	6:32586908:A:G	Sigs160.Wolf_MHC2.21978456	Expression Signature - MHC2 21978456	GW Significant	0.961558	0.894295	1.03388	0.2894	0.972777	0.908282	1.04185	0.4299	1.02099	0.941665	1.10699	0.614755	1.01857	0.941765	1.10164	0.6459	1.03399	0.901559	1.18586	0.632679	1.02634	0.904103	1.16511	0.6879
6	32587281	NA	3.26e-10	6:32587281:A:G	6:32587281:A:G	Sigs160.Wolf_MHC2.21978456	Expression Signature - MHC2 21978456	GW Significant	0.972486	0.89757	1.05365	0.4946	1.01106	0.937206	1.09074	0.7761	0.969788	0.887194	1.06007	0.499436	0.956284	0.87727	1.04241	0.3107	1.17536	1.00894	1.36924	0.0380597	1.15592	0.994388	1.3437	0.05937
6	32587300	NA	1.34e-18	6:32587300:A:G	6:32587300:A:G	Sigs160.Wolf_MHC2.21978456	Expression Signature - MHC2 21978456	GW Significant	1.0379	0.981705	1.09731	0.1894	1.02276	0.970038	1.07834	0.4052	0.998909	0.938972	1.06267	0.972429	1.0018	0.943114	1.06414	0.9545	0.986577	0.88959	1.09414	0.797975	0.990149	0.895608	1.09467	0.8467
6	32587768	NA	1.5e-23	6:32587768:A:G	6:32587768:A:G	Sigs160.Wolf_MHC2.21978456	Expression Signature - MHC2 21978456	GW Significant	0.996108	0.887502	1.118	0.9474	0.996705	0.8952	1.10972	0.9517	1.01774	0.894992	1.15733	0.788584	1.01979	0.90098	1.15427	0.7564	1.05076	0.845944	1.30516	0.654447	0.987874	0.815234	1.19707	0.9013
6	32587782	NA	1.77e-10	6:32587782:C:T	6:32587782:C:T	Sigs160.Wolf_MHC2.21978456	Expression Signature - MHC2 21978456	GW Significant	0.930345	0.874128	0.990177	0.02334	0.9445	0.890041	1.00229	0.05982	1.03017	0.961002	1.10431	0.402011	1.02194	0.955118	1.09343	0.529	0.983536	0.874566	1.10608	0.781715	0.985013	0.880892	1.10144	0.7908
6	32587897	NA	1.41e-23	6:32587897:G:T	6:32587897:G:T	Sigs160.Wolf_MHC2.21978456	Expression Signature - MHC2 21978456	GW Significant	0.996108	0.887676	1.11778	0.9478	0.996805	0.895465	1.10961	0.9531	1.01788	0.895177	1.15741	0.786856	1.0199	0.901247	1.15416	0.755	1.0511	0.846297	1.30546	0.652197	0.988171	0.815479	1.19743	0.9032
6	32588808	rs9271475	3.26e-10	rs9271475 | 6:32588808:A:T	6:32588808:A:T	Sigs160.Wolf_MHC2.21978456	Expression Signature - MHC2 21978456	GW Significant	1.07197	1.00661	1.14158	0.03013	1.06088	0.998929	1.12668	0.05427	0.982541	0.916095	1.05381	0.622054	0.986295	0.921084	1.05612	0.6926	1.03704	0.921523	1.16703	0.546113	1.03056	0.920719	1.1535	0.6012
6	32588877	NA	1.98e-23	6:32588877:A:G	6:32588877:A:G	Sigs160.Wolf_MHC2.21978456	Expression Signature - MHC2 21978456	GW Significant	1.00401	0.894541	1.12687	0.9456	1.00431	0.902206	1.11797	0.9377	0.983652	0.864952	1.11864	0.801658	0.981474	0.867125	1.1109	0.7669	0.949569	0.764398	1.1796	0.640094	1.00965	0.832875	1.22394	0.9223
6	32588882	NA	2.53e-10	6:32588882:G:T	6:32588882:G:T	Sigs160.Wolf_MHC2.21978456	Expression Signature - MHC2 21978456	GW Significant	0.927558	0.871168	0.987598	0.0187	0.940635	0.886052	0.998581	0.04489	1.0281	0.958759	1.10245	0.436748	1.02327	0.955986	1.09528	0.5076	0.990407	0.880384	1.11418	0.872541	0.991139	0.88585	1.10894	0.8764
6	32588985	NA	2.07e-10	6:32588985:G:T	6:32588985:G:T	Sigs160.Wolf_MHC2.21978456	Expression Signature - MHC2 21978456	GW Significant	0.931648	0.875353	0.991564	0.02614	0.944972	0.890486	1.00279	0.06194	1.03041	0.961214	1.1046	0.398367	1.02286	0.955978	1.09442	0.5133	0.981365	0.872618	1.10366	0.753578	0.98334	0.878879	1.10022	0.7691
6	32589158	NA	1.65e-10	6:32589158:A:G	6:32589158:A:G	Sigs160.Wolf_MHC2.21978456	Expression Signature - MHC2 21978456	GW Significant	1.07476	1.00982	1.14388	0.02351	1.05876	0.997715	1.12354	0.0599	0.971567	0.906326	1.0415	0.416098	0.979219	0.915193	1.04772	0.5434	1.01942	0.906452	1.14647	0.74823	1.01816	0.910359	1.13873	0.7522
6	32589613	NA	2.17e-10	6:32589613:A:G	6:32589613:A:G	Sigs160.Wolf_MHC2.21978456	Expression Signature - MHC2 21978456	GW Significant	1.07455	1.00962	1.14365	0.02384	1.05866	0.997615	1.12343	0.06024	0.972061	0.90679	1.04203	0.424352	0.979709	0.915651	1.04825	0.5521	1.02135	0.908167	1.14863	0.724469	1.02	0.911821	1.14101	0.7293
6	32589645	NA	2.17e-10	6:32589645:A:G	6:32589645:A:G	Sigs160.Wolf_MHC2.21978456	Expression Signature - MHC2 21978456	GW Significant	1.07455	1.00962	1.14365	0.02385	1.05866	0.997615	1.12343	0.0603	0.972086	0.906814	1.04206	0.424773	0.979709	0.915651	1.04825	0.5526	1.02142	0.908235	1.14872	0.723539	1.0201	0.911912	1.14112	0.7282
6	32589842	NA	1.01e-26	6:32589842:A:G	6:32589842:A:G	Sigs160.Wolf_MHC2.21978456	Expression Signature - MHC2 21978456	GW Significant	0.965219	0.870155	1.07067	0.5031	0.962328	0.873178	1.06058	0.4385	1.02226	0.91086	1.14729	0.70841	1.02685	0.91867	1.14778	0.6406	1.0217	0.840889	1.24139	0.828941	0.9757	0.818233	1.16347	0.7843
6	32590234	NA	1.55e-10	6:32590234:A:T	6:32590234:A:T	Sigs160.Wolf_MHC2.21978456	Expression Signature - MHC2 21978456	GW Significant	1.07444	1.00952	1.14354	0.02398	1.05834	0.997316	1.12309	0.06134	0.972578	0.907282	1.04257	0.43301	0.980199	0.916109	1.04877	0.5624	1.02287	0.909534	1.15032	0.705911	1.02153	0.913189	1.14272	0.7101
6	32590331	NA	2.94e-09	6:32590331:C:T	6:32590331:C:T	Sigs160.Wolf_MHC2.21978456	Expression Signature - MHC2 21978456	GW Significant	1.07358	1.00851	1.14285	0.02582	1.06332	1.00182	1.12861	0.04349	0.980111	0.914192	1.05078	0.571776	0.984423	0.919876	1.0535	0.6502	1.02753	0.913657	1.15561	0.650376	1.02224	0.913471	1.14397	0.7013
6	32590833	NA	9.87e-20	6:32590833:A:G	6:32590833:A:G	Sigs160.Wolf_MHC2.21978456	Expression Signature - MHC2 21978456	GW Significant	0.979807	0.911802	1.05288	0.578	0.979807	0.911802	1.05288	0.5783													1.13281	0.73357	1.74933	0.5738
6	32590899	NA	3.65e-07	6:32590899:G:T	6:32590899:G:T	Sigs160.Wolf_MHC2.21978456	Expression Signature - MHC2 21978456	Suggestive	1.02122	0.965741	1.07989	0.4606	1.01654	0.963761	1.0722	0.5465	1.0026	0.942267	1.06679	0.934726	1.00401	0.945191	1.06648	0.8971	0.908033	0.818067	1.00789	0.0699365	0.919339	0.829281	1.01918	0.1096
6	32590953	NA	4e-07	6:32590953:C:T	6:32590953:C:T	Sigs160.Wolf_MHC2.21978456	Expression Signature - MHC2 21978456	Suggestive	0.979317	0.926112	1.03558	0.4637	0.983931	0.932849	1.03781	0.5519	0.997375	0.937404	1.06118	0.933792	0.996008	0.93766	1.05799	0.8971	1.10105	0.992039	1.22203	0.0703383	1.08763	0.981277	1.20551	0.1096
6	32591038	NA	1.5e-10	6:32591038:A:G	6:32591038:A:G	Sigs160.Wolf_MHC2.21978456	Expression Signature - MHC2 21978456	GW Significant	0.972486	0.89757	1.05365	0.4948	1.01005	0.936269	1.08965	0.7957	0.97053	0.887861	1.0609	0.510248	0.957241	0.877976	1.04366	0.3215	1.17731	1.01057	1.37157	0.0361815	1.15801	0.995984	1.34639	0.05654
6	32591428	NA	4.4e-19	6:32591428:A:G	6:32591428:A:G	Sigs160.Wolf_MHC2.21978456	Expression Signature - MHC2 21978456	GW Significant	1.08774	1.0008	1.18223	0.04794	1.07369	0.992143	1.16194	0.07735	0.970122	0.88398	1.06466	0.52265	0.965316	0.882091	1.05639	0.4438	1.01987	0.871447	1.19358	0.806295	1.04687	0.905348	1.2105	0.5369
6	32591609	NA	1.57e-08	6:32591609:A:G	6:32591609:A:G	Sigs160.Wolf_MHC2.21978456	Expression Signature - MHC2 21978456	GW Significant	1.0005	0.946701	1.05736	0.9851	0.988665	0.938073	1.04199	0.6714	1.00516	0.945202	1.06892	0.869722	1.0145	0.955634	1.077	0.6367	0.979549	0.88396	1.08547	0.693259	0.9994	0.904863	1.10381	0.9908
6	32591751	NA	1.16e-20	6:32591751:A:G	6:32591751:A:G	Sigs160.Wolf_MHC2.21978456	Expression Signature - MHC2 21978456	GW Significant	0.92247	0.786744	1.08161	0.3206	0.94857	0.824047	1.09191	0.4624	0.948299	0.794257	1.13222	0.557285	0.942047	0.797791	1.11239	0.4817	0.722885	0.52924	0.987384	0.0413693	0.825224	0.626211	1.08749	0.1726
6	32591845	NA	4.43e-17	6:32591845:A:G	6:32591845:A:G	Sigs160.Wolf_MHC2.21978456	Expression Signature - MHC2 21978456	GW Significant	0.942424	0.867271	1.02409	0.1616	0.946012	0.874335	1.02357	0.1665	1.03169	0.940522	1.1317	0.508687	1.04102	0.95164	1.13879	0.38	0.915401	0.783526	1.06947	0.265395	0.906558	0.785084	1.04683	0.1814
6	32592200	NA	1.01e-17	6:32592200:C:T	6:32592200:C:T	Sigs160.Wolf_MHC2.21978456	Expression Signature - MHC2 21978456	GW Significant	1.07251	0.977931	1.17623	0.1377	1.06194	0.974008	1.15782	0.173	0.960024	0.866053	1.06419	0.437689	0.953134	0.862973	1.05271	0.3436	0.984492	0.827279	1.17158	0.860241	1.01582	0.867382	1.18967	0.8457
6	32592209	NA	2.45e-18	6:32592209:A:G	6:32592209:A:G	Sigs160.Wolf_MHC2.21978456	Expression Signature - MHC2 21978456	GW Significant	1.06791	0.972781	1.17233	0.1679	1.05654	0.968294	1.15283	0.2163	0.957475	0.862816	1.06252	0.413329	0.950754	0.860144	1.05091	0.3236	0.978958	0.821097	1.16717	0.81263	1.01187	0.862821	1.18667	0.8843
6	32592796	NA	9.01e-09	6:32592796:C:T	6:32592796:C:T	Sigs160.Wolf_MHC2.21978456	Expression Signature - MHC2 21978456	GW Significant	1.00431	0.938275	1.07499	0.902	0.976579	0.915054	1.04224	0.4749	1.0205	0.946225	1.10061	0.598651	1.035	0.961466	1.11415	0.3598	0.957635	0.842606	1.08837	0.507306	0.967442	0.855231	1.09438	0.5983
6	32592833	NA	9.73e-19	6:32592833:C:G	6:32592833:C:G	Sigs160.Wolf_MHC2.21978456	Expression Signature - MHC2 21978456	GW Significant	1.0406	0.945127	1.14572	0.4178	1.03396	0.945377	1.13085	0.4653	0.965347	0.867099	1.07473	0.519637	0.957911	0.864075	1.06194	0.4137	0.948342	0.791412	1.13639	0.565505	0.987874	0.839229	1.16285	0.8833
6	32592985	NA	2.5e-16	6:32592985:A:G	6:32592985:A:G	Sigs160.Wolf_MHC2.21978456	Expression Signature - MHC2 21978456	GW Significant	0.927651	0.855015	1.00646	0.07112	0.934354	0.863898	1.01056	0.08936	1.01288	0.925068	1.10902	0.782176	1.00682	0.921283	1.10031	0.8804	0.960044	0.825491	1.11653	0.59661	1	0.867534	1.15269	0.9999
6	32593080	NA	4.83e-17	6:32593080:A:G	6:32593080:A:G	Sigs160.Wolf_MHC2.21978456	Expression Signature - MHC2 21978456	GW Significant	1.04383	0.947876	1.14951	0.3834	1.0319	0.943303	1.12881	0.4929	0.964029	0.865697	1.07353	0.504576	0.958103	0.864078	1.06236	0.4168	0.956472	0.797925	1.14652	0.630306	1.0003	0.849452	1.17794	0.9969
6	32593199	NA	2.72e-17	6:32593199:C:T	6:32593199:C:T	Sigs160.Wolf_MHC2.21978456	Expression Signature - MHC2 21978456	GW Significant	1.05348	0.957011	1.15968	0.2877	1.05411	0.959276	1.15833	0.2731					0.784193	0.47137	1.30462	0.3491					1.22177	0.820714	1.81881	0.3239
6	32593612	NA	9.79e-19	6:32593612:A:G	6:32593612:A:G	Sigs160.Wolf_MHC2.21978456	Expression Signature - MHC2 21978456	GW Significant	1.00733	0.920841	1.10194	0.8738	0.995112	0.914322	1.08304	0.9099	0.956387	0.86541	1.05693	0.382005	0.956571	0.868465	1.05362	0.3687	0.947317	0.800309	1.12133	0.529323	0.991139	0.849462	1.15645	0.9104
6	32594248	NA	9.84e-17	6:32594248:A:G	6:32594248:A:G	Sigs160.Wolf_MHC2.21978456	Expression Signature - MHC2 21978456	GW Significant	0.962713	0.874041	1.06038	0.4408	0.967829	0.884561	1.05894	0.4769	1.03557	0.929847	1.15331	0.524753	1.04425	0.941587	1.15811	0.4125	1.04724	0.873558	1.25547	0.617826	1.00572	0.855727	1.182	0.9452
6	32594274	NA	2.52e-17	6:32594274:C:T	6:32594274:C:T	Sigs160.Wolf_MHC2.21978456	Expression Signature - MHC2 21978456	GW Significant	1.03852	0.943239	1.14343	0.4414	1.03128	0.942737	1.12814	0.501	0.966883	0.868572	1.07632	0.538221	0.959637	0.865631	1.06385	0.4329	0.939149	0.783837	1.12523	0.496064	0.978729	0.832928	1.15005	0.794
6	32594328	NA	6.86e-17	6:32594328:C:T	6:32594328:C:T	Sigs160.Wolf_MHC2.21978456	Expression Signature - MHC2 21978456	GW Significant	1.00975	0.908159	1.1227	0.8578	1.02511	0.929415	1.13066	0.6197	1.02244	0.908491	1.15069	0.712779	1.02603	0.916138	1.14911	0.6566	1.05851	0.868126	1.29064	0.574079	0.993422	0.836203	1.1802	0.9403
6	32594901	NA	8.67e-20	6:32594901:C:T	6:32594901:C:T	Sigs160.Wolf_MHC2.21978456	Expression Signature - MHC2 21978456	GW Significant	0.968991	0.866394	1.08374	0.5807	0.960886	0.865569	1.0667	0.4545	1.00291	0.885471	1.13591	0.963588	1.00743	0.893376	1.13604	0.9042	0.905677	0.734444	1.11683	0.354145	0.964833	0.796376	1.16892	0.7147
6	32595083	NA	7.83e-19	6:32595083:G:T	6:32595083:G:T	Sigs160.Wolf_MHC2.21978456	Expression Signature - MHC2 21978456	GW Significant	0.963194	0.87465	1.0607	0.4454	0.9687	0.885531	1.05968	0.488	1.03582	0.930245	1.15337	0.521167	1.04467	0.942334	1.15812	0.4063	1.04781	0.874282	1.25577	0.613167	1.01116	0.854646	1.19634	0.8967
6	32600003	NA	1.7e-21	6:32600003:C:T	6:32600003:C:T	Sigs160.Wolf_MHC2.21978456	Expression Signature - MHC2 21978456	GW Significant	1.01664	0.937952	1.10192	0.6882	1.01806	0.943141	1.09893	0.6467	1.00695	0.920676	1.10131	0.879519	1.00803	0.924018	1.09969	0.8577	0.981721	0.845618	1.13973	0.80856	0.969669	0.836618	1.12388	0.6824
6	32600340	NA	2.01e-10	6:32600340:A:G	6:32600340:A:G	Sigs160.Wolf_MHC2.21978456	Expression Signature - MHC2 21978456	GW Significant	0.97268	0.89775	1.05386	0.4993	1.01035	0.93655	1.08997	0.7896	0.973411	0.89033	1.06424	0.553863	0.959733	0.880089	1.04658	0.3515	1.18084	1.01326	1.37614	0.0332755	1.16207	0.99928	1.35137	0.05119
6	32600375	NA	7.92e-21	6:32600375:C:T	6:32600375:C:T	Sigs160.Wolf_MHC2.21978456	Expression Signature - MHC2 21978456	GW Significant	0.913566	0.778539	1.07201	0.268	0.941576	0.81749	1.0845	0.4039	0.95602	0.800124	1.14229	0.620491	0.94857	0.802843	1.12075	0.5351	0.752317	0.550726	1.0277	0.0737253	0.745798	0.550298	1.01075	0.05868
6	32601462	NA	1.55e-10	6:32601462:A:G	6:32601462:A:G	Sigs160.Wolf_MHC2.21978456	Expression Signature - MHC2 21978456	GW Significant	0.97268	0.897574	1.05407	0.4985	1.01025	0.936273	1.09008	0.7927	0.973431	0.890346	1.06427	0.554188	0.959925	0.880265	1.04679	0.3544	1.18087	1.01328	1.37618	0.0332595	1.1616	0.998881	1.35083	0.05182
6	32601684	NA	1.24e-21	6:32601684:G:T	6:32601684:G:T	Sigs160.Wolf_MHC2.21978456	Expression Signature - MHC2 21978456	GW Significant	1.04248	0.944235	1.15094	0.4101	1.04164	0.948858	1.1435	0.3918	0.960773	0.860392	1.07287	0.477295	0.95552	0.858713	1.06324	0.4035	0.956318	0.793853	1.15203	0.638232	0.952753	0.792749	1.14505	0.6056
6	32601775	NA	7.32e-07	6:32601775:A:G	6:32601775:A:G	Sigs160.Wolf_MHC2.21978456	Expression Signature - MHC2 21978456	Suggestive	0.960501	0.904233	1.02027	0.1911	0.949614	0.896089	1.00634	0.08027	1.0083	0.942828	1.07832	0.809313	1.01349	0.949082	1.08227	0.6894	0.952261	0.851051	1.06551	0.393533	0.965895	0.864134	1.07964	0.5414
6	32602285	NA	1.82e-10	6:32602285:A:G	6:32602285:A:G	Sigs160.Wolf_MHC2.21978456	Expression Signature - MHC2 21978456	GW Significant	0.97268	0.897574	1.05407	0.4992	1.01045	0.93646	1.09029	0.7886	0.973465	0.890377	1.06431	0.554706	0.960309	0.88079	1.04701	0.3583	1.18094	1.01334	1.37626	0.0331953	1.16067	0.998082	1.34975	0.05306
6	32602396	NA	9.63e-17	6:32602396:C:T	6:32602396:C:T	Sigs160.Wolf_MHC2.21978456	Expression Signature - MHC2 21978456	GW Significant	1.0002	0.93829	1.06619	0.9948	1.0014	0.942367	1.06413	0.9643	0.977938	0.910791	1.05004	0.538804	0.979513	0.914213	1.04948	0.5564	1.01838	0.905233	1.14568	0.761766	1.02214	0.909806	1.14835	0.712
6	32602482	NA	1.37e-18	6:32602482:C:T	6:32602482:C:T	Sigs160.Wolf_MHC2.21978456	Expression Signature - MHC2 21978456	GW Significant	1.01796	0.941569	1.10055	0.6545	1.01056	0.938943	1.08763	0.7807	0.984486	0.902617	1.07378	0.72413	0.985506	0.906029	1.07195	0.7338	0.982643	0.850515	1.1353	0.812154	0.973945	0.844435	1.12332	0.7166
6	32603295	NA	5.43e-07	6:32603295:A:G	6:32603295:A:G	Sigs160.Wolf_MHC2.21978456	Expression Signature - MHC2 21978456	Suggestive	1.04509	0.964201	1.13276	0.2826	1.04509	0.964201	1.13276	0.2833
6	32603742	NA	4.77e-18	6:32603742:A:G	6:32603742:A:G	Sigs160.Wolf_MHC2.21978456	Expression Signature - MHC2 21978456	GW Significant	1.06791	1.00239	1.1377	0.04185	1.06003	0.998325	1.12555	0.05663	0.980307	0.913562	1.05193	0.580431	0.982554	0.917591	1.05212	0.6131	0.931698	0.827981	1.04841	0.240017	0.921364	0.820104	1.03513	0.168
6	32603906	NA	8.94e-07	6:32603906:C:T	6:32603906:C:T	Sigs160.Wolf_MHC2.21978456	Expression Signature - MHC2 21978456	Suggestive	0.953134	0.893437	1.01682	0.1459	0.944689	0.887258	1.00584	0.07582	1.02246	0.951396	1.09883	0.545699	1.02041	0.950701	1.09522	0.5757	0.949381	0.841649	1.0709	0.397952	0.961462	0.852949	1.08378	0.5198
6	32603936	NA	8.58e-17	6:32603936:A:G	6:32603936:A:G	Sigs160.Wolf_MHC2.21978456	Expression Signature - MHC2 21978456	GW Significant	0.952657	0.898608	1.00996	0.104	0.963869	0.911146	1.01964	0.1991	0.997403	0.934625	1.0644	0.937513	0.99104	0.92988	1.05622	0.7809	1.03484	0.928114	1.15383	0.53747	1.04029	0.933797	1.15893	0.4734
6	32604372	NA	4.44e-15	6:32604372:A:G	6:32604372:A:G	Sigs160.Wolf_MHC2.21978456	Expression Signature - MHC2 21978456	GW Significant	0.936037	0.882239	0.993116	0.02836	0.941294	0.889806	0.995761	0.03505	1.00472	0.940724	1.07308	0.888417	1.0022	0.940353	1.06812	0.9466	1.02874	0.921459	1.14852	0.614045	1.04269	0.935397	1.16228	0.4505
6	32604987	NA	6.6e-07	6:32604987:C:T	6:32604987:C:T	Sigs160.Wolf_MHC2.21978456	Expression Signature - MHC2 21978456	Suggestive	0.956284	0.894635	1.02218	0.1886	0.946201	0.887286	1.00903	0.09138	1.03032	0.956723	1.10958	0.429635	1.03128	0.95895	1.10906	0.4064	0.942582	0.832683	1.06699	0.349846	0.956571	0.845787	1.08187	0.4795
6	32605067	NA	1.52e-10	6:32605067:C:G	6:32605067:C:G	Sigs160.Wolf_MHC2.21978456	Expression Signature - MHC2 21978456	GW Significant	0.97492	0.90017	1.05588	0.5331	1.00995	0.936543	1.08911	0.7965	0.960699	0.879143	1.04982	0.375808	0.949424	0.871147	1.03473	0.2371	1.18819	1.0209	1.38288	0.0259311	1.16918	1.00658	1.35804	0.04079
6	32605257	NA	7.35e-15	6:32605257:A:C	6:32605257:A:C	Sigs160.Wolf_MHC2.21978456	Expression Signature - MHC2 21978456	GW Significant	0.935663	0.882059	0.992524	0.02707	0.944027	0.89239	0.998653	0.04478	1.01782	0.953076	1.08695	0.598495	1.01593	0.953042	1.08296	0.6283	1.02996	0.922842	1.1495	0.598327	1.04154	0.934369	1.161	0.4625
6	32605274	NA	5.61e-15	6:32605274:C:T	6:32605274:C:T	Sigs160.Wolf_MHC2.21978456	Expression Signature - MHC2 21978456	GW Significant	1.06759	1.00642	1.13246	0.03005	1.06322	1.00506	1.12474	0.03261	0.995095	0.931765	1.06273	0.883493	0.997403	0.935667	1.06321	0.9362	0.972183	0.870868	1.08529	0.615369	0.960501	0.861669	1.07067	0.4673
6	32605380	NA	7.74e-07	6:32605380:G:T	6:32605380:G:T	Sigs160.Wolf_MHC2.21978456	Expression Signature - MHC2 21978456	Suggestive	1.06354	0.999468	1.13171	0.05203	1.06801	1.00643	1.13336	0.0298	0.976151	0.910909	1.04607	0.494079	0.971805	0.908442	1.03959	0.4048	0.94842	0.844043	1.0657	0.373327	0.951896	0.848277	1.06817	0.4019
6	32605437	NA	3.46e-14	6:32605437:C:G	6:32605437:C:G	Sigs160.Wolf_MHC2.21978456	Expression Signature - MHC2 21978456	GW Significant	1.06663	1.00316	1.13411	0.03928	1.05834	0.998098	1.12221	0.05754	0.980833	0.916086	1.05016	0.578655	0.984324	0.921047	1.05195	0.6418	0.94379	0.841623	1.05836	0.322331	0.934728	0.834776	1.04665	0.2421
6	32605525	NA	1.68e-14	6:32605525:C:T	6:32605525:C:T	Sigs160.Wolf_MHC2.21978456	Expression Signature - MHC2 21978456	GW Significant	0.947148	0.891313	1.00648	0.08028	0.951515	0.897883	1.00835	0.09342	1.01029	0.94423	1.08098	0.766656	1.00491	0.940865	1.07332	0.8833	0.981199	0.876201	1.09878	0.7424	0.990446	0.885577	1.10773	0.8667
6	32605558	NA	8.74e-23	6:32605558:A:G	6:32605558:A:G	Sigs160.Wolf_MHC2.21978456	Expression Signature - MHC2 21978456	GW Significant	0.967055	0.872836	1.07144	0.5216	0.96252	0.874209	1.05975	0.4359	0.998023	0.890243	1.11885	0.972926	1.00823	0.902896	1.12586	0.8836	1.04273	0.860572	1.26345	0.669256	1.04854	0.867677	1.26711	0.6236
6	32605825	NA	1.8e-10	6:32605825:A:G	6:32605825:A:G	Sigs160.Wolf_MHC2.21978456	Expression Signature - MHC2 21978456	GW Significant	1.02809	0.948703	1.11411	0.4995	0.989951	0.917458	1.06817	0.7943	1.0272	0.939499	1.12309	0.555642	1.04123	0.95482	1.13545	0.3602	0.846531	0.726355	0.986591	0.03294	0.860966	0.740214	1.00142	0.05206
6	32605884	NA	4.37e-07	6:32605884:C:T	6:32605884:C:T	Sigs160.Wolf_MHC2.21978456	Expression Signature - MHC2 21978456	Suggestive	1.02696	0.919122	1.14744	0.6388	1.07208	0.968766	1.18641	0.1782	0.976513	0.863247	1.10464	0.705574	0.965895	0.860584	1.08409	0.5556	0.899655	0.731448	1.10654	0.316673	0.867101	0.708311	1.06149	0.1672
6	32606773	NA	6.7e-07	6:32606773:G:T	6:32606773:G:T	Sigs160.Wolf_MHC2.21978456	Expression Signature - MHC2 21978456	Suggestive	1.04269	0.971269	1.11935	0.248	1.05654	0.986685	1.13134	0.1151	1.00238	0.926297	1.08471	0.952996	1.0008	0.926242	1.08136	0.9844	1.03243	0.904687	1.17822	0.635748	1.01735	0.892151	1.16012	0.797
6	32606885	NA	2.87e-13	6:32606885:G:T	6:32606885:G:T	Sigs160.Wolf_MHC2.21978456	Expression Signature - MHC2 21978456	GW Significant	0.937536	0.880367	0.998417	0.04435	0.937536	0.880367	0.998417	0.0445
6	32606941	NA	1.33e-12	6:32606941:C:T	6:32606941:C:T	Sigs160.Wolf_MHC2.21978456	Expression Signature - MHC2 21978456	GW Significant	1.07918	1.01417	1.14836	0.01612	1.08058	1.01848	1.14647	0.01024	0.990858	0.924672	1.06178	0.794594	0.984718	0.920694	1.05319	0.6537	0.95758	0.852549	1.07555	0.464619	0.946674	0.843955	1.0619	0.3497
6	32607008	NA	1.38e-08	6:32607008:G:T	6:32607008:G:T	Sigs160.Wolf_MHC2.21978456	Expression Signature - MHC2 21978456	GW Significant	0.937817	0.881495	0.997739	0.04214	0.937817	0.883571	0.995395	0.03464	1.00513	0.938184	1.07685	0.884344	1.00481	0.939297	1.0749	0.8883	1.04967	0.934766	1.17869	0.412507	1.03676	0.924084	1.16317	0.5385
6	32607829	NA	2.51e-13	6:32607829:A:G	6:32607829:A:G	Sigs160.Wolf_MHC2.21978456	Expression Signature - MHC2 21978456	GW Significant	1.07972	1.01706	1.14623	0.01202	1.07552	1.01569	1.13886	0.01251	0.989228	0.925456	1.05739	0.750099	0.991834	0.929348	1.05852	0.8052	0.976942	0.873694	1.09239	0.682285	0.990842	0.887148	1.10666	0.8701
6	32607926	NA	4.26e-11	6:32607926:G:T	6:32607926:G:T	Sigs160.Wolf_MHC2.21978456	Expression Signature - MHC2 21978456	GW Significant	1.08959	1.02375	1.15966	0.006924	1.07219	1.01017	1.13801	0.0216	0.983791	0.917871	1.05444	0.644244	0.986295	0.921806	1.05529	0.6888	0.977896	0.870225	1.09889	0.707237	0.987874	0.880167	1.10876	0.8363
6	32608014	NA	9.54e-15	6:32608014:C:T	6:32608014:C:T	Sigs160.Wolf_MHC2.21978456	Expression Signature - MHC2 21978456	GW Significant	1.07627	1.01421	1.14212	0.01517	1.0767	1.01721	1.13967	0.01089	0.996642	0.932846	1.0648	0.920616	0.995112	0.932786	1.0616	0.8816	0.980198	0.877431	1.095	0.723388	0.991239	0.888199	1.10623	0.875
6	32608096	NA	5.15e-14	6:32608096:G:T	6:32608096:G:T	Sigs160.Wolf_MHC2.21978456	Expression Signature - MHC2 21978456	GW Significant	0.93286	0.879245	0.989745	0.0216	0.934915	0.883429	0.989401	0.01967	1.00127	0.937317	1.06958	0.969987	1.0002	0.937922	1.06661	0.9963	1.02029	0.913533	1.13953	0.721653	1.00572	0.901525	1.12195	0.9187
6	32608524	NA	6.52e-07	6:32608524:C:T	6:32608524:C:T	Sigs160.Wolf_MHC2.21978456	Expression Signature - MHC2 21978456	Suggestive	0.958966	0.903319	1.01804	0.1698	0.950279	0.897243	1.00645	0.08187	1.00952	0.944529	1.07897	0.780276	1.01481	0.950876	1.08304	0.6587	0.948809	0.848871	1.06051	0.354779	0.961558	0.861097	1.07374	0.4866
6	32608821	NA	1.92e-15	6:32608821:A:G	6:32608821:A:G	Sigs160.Wolf_MHC2.21978456	Expression Signature - MHC2 21978456	GW Significant	0.97531	0.88652	1.07299	0.6077	0.993024	0.907589	1.0865	0.8796	1.03364	0.92924	1.14977	0.542532	1.02644	0.925894	1.13791	0.6193	0.87671	0.732472	1.04935	0.151362	0.87293	0.731188	1.04215	0.1329
6	32609097	NA	1.76e-07	6:32609097:C:T	6:32609097:C:T	Sigs160.Wolf_MHC2.21978456	Expression Signature - MHC2 21978456	Suggestive	0.958678	0.902871	1.01793	0.1676	0.950374	0.897157	1.00675	0.0827	1.01038	0.945249	1.08001	0.761277	1.01491	0.950971	1.08315	0.6552	0.94842	0.848408	1.06022	0.351624	0.96127	0.860839	1.07342	0.483
6	32609105	NA	1.15e-13	6:32609105:A:G	6:32609105:A:G	Sigs160.Wolf_MHC2.21978456	Expression Signature - MHC2 21978456	GW Significant	0.932674	0.878724	0.989935	0.02209	0.93426	0.882465	0.989096	0.01926	1.00214	0.93772	1.07098	0.949772	1.0018	0.939056	1.06874	0.9567	1.03563	0.926616	1.15747	0.537274	1.04854	0.93936	1.17041	0.3984
6	32609126	NA	6.14e-14	6:32609126:C:T	6:32609126:C:T	Sigs160.Wolf_MHC2.21978456	Expression Signature - MHC2 21978456	GW Significant	1.07659	1.01372	1.14336	0.01641	1.07423	1.01427	1.13772	0.01456	0.998195	0.933417	1.06747	0.957913	0.9993	0.936161	1.0667	0.9838	0.96318	0.86084	1.07769	0.51274	0.951229	0.85118	1.06304	0.3775
6	32609192	NA	1.94e-07	6:32609192:A:G	6:32609192:A:G	Sigs160.Wolf_MHC2.21978456	Expression Signature - MHC2 21978456	Suggestive	0.957816	0.900469	1.01881	0.1713	0.94819	0.893519	1.00621	0.07912	1.00931	0.942386	1.08098	0.791253	1.01167	0.946076	1.08181	0.7353	0.928021	0.827412	1.04086	0.201983	0.942707	0.841407	1.0562	0.3092
6	32609404	NA	2.09e-07	6:32609404:C:T	6:32609404:C:T	Sigs160.Wolf_MHC2.21978456	Expression Signature - MHC2 21978456	Suggestive	0.930345	0.87653	0.987463	0.01758	0.933233	0.881322	0.988202	0.01805	1.0098	0.94493	1.07913	0.773448	1.00833	0.944809	1.07613	0.8022	1.03449	0.92581	1.15592	0.549338	1.02245	0.915805	1.14151	0.6931
6	32609427	NA	1.65e-12	6:32609427:C:T	6:32609427:C:T	Sigs160.Wolf_MHC2.21978456	Expression Signature - MHC2 21978456	GW Significant	1.07251	1.01067	1.13813	0.02081	1.06983	1.01072	1.1324	0.01985	0.999658	0.935705	1.06798	0.991903	1.0005	0.93802	1.06714	0.9872	0.969862	0.86828	1.08333	0.587736	0.98334	0.881294	1.0972	0.7637
6	32609525	NA	2.95e-07	6:32609525:A:C	6:32609525:A:C	Sigs160.Wolf_MHC2.21978456	Expression Signature - MHC2 21978456	Suggestive	0.959349	0.90368	1.01845	0.1742	0.950089	0.897064	1.00625	0.08023	1.00959	0.944667	1.07898	0.778372	1.0145	0.950777	1.0825	0.6631	0.948317	0.848561	1.0598	0.349377	0.959349	0.859287	1.07106	0.4604
6	32609806	NA	3.74e-07	6:32609806:C:T	6:32609806:C:T	Sigs160.Wolf_MHC2.21978456	Expression Signature - MHC2 21978456	Suggestive	1.04144	0.981003	1.10559	0.1835	1.05138	0.992699	1.11352	0.08698	0.989969	0.926282	1.05803	0.766357	0.985013	0.923139	1.05104	0.6495	1.05533	0.944271	1.17945	0.342494	1.04196	0.933278	1.16329	0.4647
6	32609813	NA	1.25e-10	6:32609813:C:T	6:32609813:C:T	Sigs160.Wolf_MHC2.21978456	Expression Signature - MHC2 21978456	GW Significant	1.05485	0.987041	1.12732	0.1148	1.05159	0.987657	1.11965	0.1167	0.982161	0.912231	1.05745	0.632949	0.980493	0.912799	1.05321	0.5891	0.931086	0.822739	1.0537	0.257945	0.921456	0.815697	1.04093	0.1887
6	32610009	NA	5.3e-07	6:32610009:A:C	6:32610009:A:C	Sigs160.Wolf_MHC2.21978456	Expression Signature - MHC2 21978456	Suggestive	1.07026	1.00519	1.13953	0.03385	1.07026	1.00519	1.13953	0.03385
6	32610009	NA	1.07e-14	6:32610009:C:G	6:32610009:C:G	Sigs160.Wolf_MHC2.21978456	Expression Signature - MHC2 21978456	GW Significant	1.07026	1.00519	1.13953	0.03385	1.07026	1.00519	1.13953	0.03385
6	32610059	NA	4.19e-15	6:32610059:G:T	6:32610059:G:T	Sigs160.Wolf_MHC2.21978456	Expression Signature - MHC2 21978456	GW Significant	1.06865	1.00704	1.13404	0.02852	1.06513	1.00648	1.12721	0.02916	0.998268	0.934399	1.0665	0.959027	0.9994	0.936989	1.06597	0.986	0.967309	0.865956	1.08052	0.556154	0.958103	0.858676	1.06904	0.4434
6	32610461	NA	2.12e-19	6:32610461:A:G	6:32610461:A:G	Sigs160.Wolf_MHC2.21978456	Expression Signature - MHC2 21978456	GW Significant	1.05454	0.954034	1.16562	0.2988	1.06141	0.968003	1.16383	0.2047	0.967247	0.865351	1.08114	0.557704	0.945634	0.850162	1.05183	0.3032	0.767886	0.635054	0.928501	0.00641968	0.7576	0.629259	0.912116	0.00338
6	32611590	NA	3.49e-12	6:32611590:A:G	6:32611590:A:G	Sigs160.Wolf_MHC2.21978456	Expression Signature - MHC2 21978456	GW Significant	0.931741	0.873555	0.993803	0.03161	0.932767	0.877607	0.991393	0.02546	1.01816	0.947654	1.09392	0.623051	1.02296	0.954202	1.09667	0.5217	1.07942	0.957097	1.21738	0.212978	1.0909	0.968913	1.22824	0.1508
6	32612396	NA	2.81e-14	6:32612396:C:T	6:32612396:C:T	Sigs160.Wolf_MHC2.21978456	Expression Signature - MHC2 21978456	GW Significant	1.06833	1.00417	1.13659	0.03662	1.06823	1.00703	1.13314	0.02852	0.997526	0.930968	1.06884	0.943956	0.996606	0.931991	1.0657	0.9203	0.967589	0.862095	1.08599	0.575891	0.955615	0.852594	1.07108	0.4347
6	32612397	NA	4.05e-10	6:32612397:A:G	6:32612397:A:G	Sigs160.Wolf_MHC2.21978456	Expression Signature - MHC2 21978456	GW Significant	0.96358	0.905355	1.02555	0.2432	0.959925	0.904577	1.01866	0.1765	0.994867	0.928187	1.06634	0.884416	0.994316	0.929486	1.06367	0.8685	1.13414	1.00903	1.27477	0.034795	1.14729	1.022	1.28793	0.01985
6	32612430	NA	8.98e-14	6:32612430:C:T	6:32612430:C:T	Sigs160.Wolf_MHC2.21978456	Expression Signature - MHC2 21978456	GW Significant	1.06833	1.00398	1.13682	0.03672	1.06833	1.00398	1.13682	0.03705
6	32627714	NA	6.81e-13	6:32627714:G:T	6:32627714:G:T	Sigs160.Wolf_MHC2.21978456	Expression Signature - MHC2 21978456	GW Significant	1.06844	1.00723	1.13337	0.02801	1.06386	1.00566	1.12542	0.03094	0.998341	0.934849	1.06615	0.96051	0.998202	0.936415	1.06406	0.9558	0.968366	0.867496	1.08096	0.566796	0.962328	0.869421	1.06516	0.4588
6	32627747	NA	9.39e-14	6:32627747:A:G	6:32627747:A:G	Sigs160.Wolf_MHC2.21978456	Expression Signature - MHC2 21978456	GW Significant	0.9994	0.920064	1.08558	0.9884	0.998901	0.924846	1.07888	0.977	0.981145	0.894764	1.07587	0.685649	0.975603	0.89289	1.06598	0.5858	0.869012	0.743951	1.0151	0.0765607	0.855388	0.73441	0.996295	0.04461
6	32628342	rs9273500	1.4e-16	rs9273500 | 6:32628342:C:T	6:32628342:C:T	Sigs160.Wolf_MHC2.21978456	Expression Signature - MHC2 21978456	GW Significant	0.954755	0.866647	1.05182	0.3479	0.95887	0.875857	1.04975	0.3633	0.982422	0.882164	1.09408	0.746795	0.986098	0.888803	1.09404	0.7922	0.932106	0.777815	1.117	0.446342	0.914205	0.764862	1.09271	0.3244
6	32634010	rs3830058	1.89e-13	rs3830058 | 6:32634010:A:G	6:32634010:A:G	Sigs160.Wolf_MHC2.21978456	Expression Signature - MHC2 21978456	GW Significant	1.003	0.923201	1.08971	0.9434	1.0029	0.928371	1.08342	0.9421	1.0199	0.930039	1.11844	0.675441	1.02685	0.939612	1.1222	0.5584	1.15163	0.985757	1.34541	0.0752067	1.17316	1.00704	1.36668	0.04032
6	32634024	rs9274500	5.36e-10	rs9274500 | 6:32634024:A:T	6:32634024:A:T	Sigs160.Wolf_MHC2.21978456	Expression Signature - MHC2 21978456	GW Significant	1.05559	0.997068	1.11755	0.06323	1.05222	0.996418	1.11114	0.0667	0.997148	0.935781	1.06254	0.929788	1.0007	0.940601	1.06464	0.9825	0.964448	0.867578	1.07213	0.502667	0.957528	0.862207	1.06339	0.4171
6	32634243	rs9274514	9.93e-13	rs9274514 | 6:32634243:A:G	6:32634243:A:G	Sigs160.Wolf_MHC2.21978456	Expression Signature - MHC2 21978456	GW Significant	1.01562	0.943095	1.09372	0.6829	1.01045	0.942537	1.08327	0.7695	1.00183	0.922551	1.08793	0.965262	1.00793	0.93065	1.09163	0.8466	0.833813	0.725335	0.958515	0.010593	0.825307	0.719076	0.947231	0.006287
6	32634302	rs1049062	3.72e-11	rs1049062 | 6:32634302:A:G	6:32634302:A:G	Sigs160.Wolf_MHC2.21978456	Expression Signature - MHC2 21978456	GW Significant	0.991437	0.913628	1.07587	0.8366	0.994117	0.920778	1.0733	0.8794	0.971586	0.88719	1.06401	0.534181	0.967345	0.886027	1.05613	0.4594	0.889567	0.763145	1.03693	0.134578	0.871447	0.749225	1.01361	0.07416
6	32634387	rs1049055	1.08e-13	rs1049055 | 6:32634387:C:T	6:32634387:C:T	Sigs160.Wolf_MHC2.21978456	Expression Signature - MHC2 21978456	GW Significant	1.0021	0.922552	1.08851	0.961	1.003	0.928464	1.08353	0.9384	1.02085	0.930944	1.11944	0.660922	1.02655	0.93933	1.12186	0.5635	1.15166	0.985869	1.34534	0.0749879	1.16929	1.00392	1.36191	0.04446
6	32634405	rs1049053	2.42e-11	rs1049053 | 6:32634405:C:T	6:32634405:C:T	Sigs160.Wolf_MHC2.21978456	Expression Signature - MHC2 21978456	GW Significant	1.02173	0.954927	1.09321	0.5331	1.01837	0.954771	1.0862	0.5797	1.01775	0.943985	1.09728	0.646769	1.02491	0.952463	1.10286	0.5112	0.966959	0.85254	1.09674	0.601037	0.984226	0.869045	1.11467	0.8027
6	32634467	rs3891175	8.69e-10	rs3891175 | 6:32634467:C:T	6:32634467:C:T	Sigs160.Wolf_MHC2.21978456	Expression Signature - MHC2 21978456	GW Significant	1.0141	0.940944	1.09294	0.7144	1.01096	0.9419	1.08508	0.7621	1.00003	0.92009	1.08691	0.99951	1.00682	0.928352	1.09193	0.8695	0.840155	0.729865	0.96711	0.0152753	0.829942	0.721698	0.954419	0.00895
6	32634584	rs3891174	2.38e-07	rs3891174 | 6:32634584:C:G	6:32634584:C:G	Sigs160.Wolf_MHC2.21978456	Expression Signature - MHC2 21978456	Suggestive	0.986788	0.896601	1.08605	0.7849	0.978632	0.895311	1.06971	0.6341	1.04558	0.939897	1.16314	0.41239	1.04112	0.939503	1.15373	0.4423	1.18515	0.989834	1.41901	0.0644879	1.20985	1.01182	1.44665	0.03672
6	32634952	NA	3.74e-12	6:32634952:G:T	6:32634952:G:T	Sigs160.Wolf_MHC2.21978456	Expression Signature - MHC2 21978456	GW Significant	1.01765	0.944983	1.09591	0.6443	1.0144	0.946035	1.08771	0.6883	1.00019	0.920997	1.0862	0.996354	1.0024	0.925545	1.08564	0.9534	0.830387	0.722272	0.954684	0.00901139	0.819796	0.714134	0.94109	0.004747
6	32635296	NA	1.21e-09	6:32635296:C:T	6:32635296:C:T	Sigs160.Wolf_MHC2.21978456	Expression Signature - MHC2 21978456	GW Significant	0.989159	0.907251	1.07846	0.8042	0.998501	0.921401	1.08205	0.9714	0.971907	0.882879	1.06991	0.561068	0.972097	0.886374	1.06611	0.5484	0.832255	0.707927	0.978418	0.0261283	0.815707	0.695144	0.95718	0.01258
6	32635629	NA	5.57e-11	6:32635629:A:G	6:32635629:A:G	Sigs160.Wolf_MHC2.21978456	Expression Signature - MHC2 21978456	GW Significant	1.00723	0.934201	1.08596	0.8509	1.0028	0.933752	1.07696	0.9378	1.0067	0.925775	1.09469	0.87598	1.01157	0.932178	1.09772	0.7835	0.840024	0.729012	0.96794	0.0159265	0.830274	0.72128	0.955737	0.009635
6	32635754	NA	1.18e-12	6:32635754:G:T	6:32635754:G:T	Sigs160.Wolf_MHC2.21978456	Expression Signature - MHC2 21978456	GW Significant	0.935663	0.882059	0.992524	0.02719	0.939225	0.88785	0.993573	0.02883	1.00199	0.938316	1.06999	0.952652	1.00401	0.941862	1.07025	0.9018	1.03138	0.924031	1.15121	0.5816	1.04258	0.935304	1.16216	0.4516
6	32635809	NA	3.16e-12	6:32635809:C:T	6:32635809:C:T	Sigs160.Wolf_MHC2.21978456	Expression Signature - MHC2 21978456	GW Significant	1.06876	1.00753	1.13371	0.02725	1.06492	1.00667	1.12654	0.02855	0.997987	0.93454	1.06574	0.952052	0.996307	0.934638	1.06204	0.9098	0.969289	0.868354	1.08196	0.578224	0.960021	0.861238	1.07013	0.4615
6	32635846	NA	1.45e-13	6:32635846:C:G	6:32635846:C:G	Sigs160.Wolf_MHC2.21978456	Expression Signature - MHC2 21978456	GW Significant	1.00713	0.929359	1.0914	0.8624	1.00783	0.934945	1.0864	0.8388	0.985541	0.901241	1.07773	0.749561	0.977067	0.896336	1.06507	0.5979	0.888255	0.764421	1.03215	0.121889	0.872057	0.752547	1.01055	0.06888
6	32635903	NA	9.84e-13	6:32635903:C:G	6:32635903:C:G	Sigs160.Wolf_MHC2.21978456	Expression Signature - MHC2 21978456	GW Significant	1.02521	0.962698	1.09179	0.4372	1.02521	0.962698	1.09179	0.4379
6	32635990	NA	1.78e-08	6:32635990:C:T	6:32635990:C:T	Sigs160.Wolf_MHC2.21978456	Expression Signature - MHC2 21978456	GW Significant	0.947053	0.894724	1.00244	0.06108	0.947148	0.897096	0.999992	0.04984	1.00319	0.94164	1.06876	0.921454	1.0005	0.940597	1.06422	0.9868	1.04015	0.936	1.15588	0.464615	1.04959	0.945475	1.16517	0.3641
6	32635998	NA	1.39e-08	6:32635998:G:T	6:32635998:G:T	Sigs160.Wolf_MHC2.21978456	Expression Signature - MHC2 21978456	GW Significant	1.0246	0.950313	1.10469	0.5267	1.02603	0.956131	1.10105	0.4756	1.00395	0.923365	1.09156	0.926464	1.00552	0.92751	1.09008	0.8944	0.824201	0.715575	0.949316	0.00733274	0.811476	0.705365	0.933551	0.003474
6	32636040	NA	1.65e-10	6:32636040:C:T	6:32636040:C:T	Sigs160.Wolf_MHC2.21978456	Expression Signature - MHC2 21978456	GW Significant	0.982259	0.908192	1.06237	0.6554	0.995908	0.925153	1.07207	0.9132	1.00496	0.921014	1.09657	0.911419	0.992131	0.911762	1.07958	0.854	0.876988	0.757225	1.01569	0.0797462	0.858559	0.742788	0.992373	0.03895
6	32636120	NA	6.38e-09	6:32636120:C:T	6:32636120:C:T	Sigs160.Wolf_MHC2.21978456	Expression Signature - MHC2 21978456	GW Significant	1.00844	0.936056	1.08641	0.825	1.0018	0.933368	1.07525	0.9606	0.999128	0.9197	1.08541	0.983524	0.998202	0.920764	1.08215	0.966	0.911933	0.794067	1.04729	0.191697	0.89682	0.781997	1.0285	0.1191
6	32636434	NA	1.85e-12	6:32636434:A:G	6:32636434:A:G	Sigs160.Wolf_MHC2.21978456	Expression Signature - MHC2 21978456	GW Significant	1.06844	1.00723	1.13337	0.02774	1.06396	1.00576	1.12553	0.03059	0.99795	0.934517	1.06569	0.951167	0.997703	0.935947	1.06353	0.9442	0.969384	0.868464	1.08203	0.579317	0.957816	0.85926	1.06768	0.4364
6	32636756	NA	9.79e-08	6:32636756:C:T	6:32636756:C:T	Sigs160.Wolf_MHC2.21978456	Expression Signature - MHC2 21978456	Suggestive	1.02727	0.969933	1.08799	0.3596	1.01796	0.963599	1.07539	0.5257	0.997994	0.936183	1.06388	0.950908	1.0003	0.939857	1.06463	0.9936	0.960609	0.8637	1.06839	0.45887	0.971125	0.874107	1.07891	0.5859
6	32636757	NA	1.99e-08	6:32636757:C:T	6:32636757:C:T	Sigs160.Wolf_MHC2.21978456	Expression Signature - MHC2 21978456	GW Significant	1.03469	0.969123	1.10469	0.3067	1.03562	0.973614	1.10157	0.2676	0.987703	0.918344	1.0623	0.739093	0.9859	0.918913	1.05777	0.693	0.932188	0.825659	1.05246	0.256732	0.917319	0.813947	1.03382	0.1576
6	32636866	NA	2.98e-09	6:32636866:A:T	6:32636866:A:T	Sigs160.Wolf_MHC2.21978456	Expression Signature - MHC2 21978456	GW Significant	1.03376	0.968441	1.10348	0.3192	1.03221	0.970597	1.09773	0.3122	0.985024	0.915981	1.05927	0.684058	0.983439	0.916798	1.05492	0.6406	0.935064	0.828365	1.05551	0.277431	0.92404	0.820071	1.04119	0.1942
6	32637680	NA	1.91e-13	6:32637680:C:T	6:32637680:C:T	Sigs160.Wolf_MHC2.21978456	Expression Signature - MHC2 21978456	GW Significant	1.00692	0.929173	1.09118	0.8668	1.00763	0.934758	1.08618	0.8423	0.985449	0.901109	1.07768	0.748165	0.977067	0.896336	1.06507	0.5975	0.891559	0.767006	1.03634	0.134888	0.875202	0.754965	1.01459	0.07715
6	32644553	NA	7.72e-07	6:32644553:C:T	6:32644553:C:T	Sigs160.Wolf_MHC2.21978456	Expression Signature - MHC2 21978456	Suggestive	1.02214	0.949336	1.10053	0.5613	1.04561	0.974756	1.12161	0.2134	0.971288	0.894696	1.05444	0.487031	0.970931	0.896838	1.05114	0.4672	1.07031	0.932744	1.22817	0.33301	1.0476	0.914546	1.20001	0.5027
6	32647701	NA	1.13e-09	6:32647701:A:T	6:32647701:A:T	Sigs160.Wolf_MHC2.21978456	Expression Signature - MHC2 21978456	GW Significant	1.0003	0.932517	1.07301	0.9931	0.991933	0.928167	1.06008	0.8109	1.04279	0.964428	1.12753	0.293236	1.0518	0.974967	1.13468	0.1922	1.13203	0.991194	1.29287	0.0673219	1.15835	1.0158	1.32091	0.02837
6	32648500	NA	8.12e-15	6:32648500:G:T	6:32648500:G:T	Sigs160.Wolf_MHC2.21978456	Expression Signature - MHC2 21978456	GW Significant	1.03396	0.885818	1.20689	0.6723	1.01593	0.884639	1.1667	0.8228	1.0896	0.917679	1.29372	0.327468	1.09878	0.933995	1.29264	0.2556	1.21319	0.904424	1.62736	0.197182	1.25596	0.942296	1.67403	0.1201
6	32648719	NA	3.22e-14	6:32648719:A:G	6:32648719:A:G	Sigs160.Wolf_MHC2.21978456	Expression Signature - MHC2 21978456	GW Significant	1.01379	0.939004	1.09454	0.7269	1.0027	0.932927	1.0777	0.9412	1.00268	0.920774	1.09188	0.950833	1.01217	0.932189	1.09902	0.7739	1.16127	1.00585	1.34069	0.0413878	1.1878	1.03106	1.36836	0.0171
6	32651477	NA	2.21e-08	6:32651477:A:T	6:32651477:A:T	Sigs160.Wolf_MHC2.21978456	Expression Signature - MHC2 21978456	GW Significant	1.01238	0.901644	1.13671	0.8356	0.965799	0.868802	1.07362	0.5193	1.05721	0.929539	1.20242	0.396937	1.06599	0.944934	1.20254	0.2986	1.135	0.912722	1.4114	0.254808	1.18211	0.95453	1.46395	0.1249
6	32651641	NA	3.6e-08	6:32651641:G:T	6:32651641:G:T	Sigs160.Wolf_MHC2.21978456	Expression Signature - MHC2 21978456	GW Significant	0.988171	0.879913	1.10975	0.8402	1.03458	0.93068	1.15009	0.5296	0.945653	0.831387	1.07562	0.395144	0.940259	0.833485	1.06071	0.3162	0.882402	0.709526	1.0974	0.260773	0.847385	0.684515	1.04901	0.1283
6	32651868	NA	7.39e-07	6:32651868:A:T	6:32651868:A:T	Sigs160.Wolf_MHC2.21978456	Expression Signature - MHC2 21978456	Suggestive	0.968507	0.888657	1.05553	0.4652	1.00421	0.92576	1.08931	0.919	0.962131	0.874356	1.05872	0.429051	0.951229	0.867007	1.04363	0.2909	1.20392	1.02258	1.41742	0.0258762	1.18376	1.00762	1.39071	0.04015
6	32652305	NA	5.74e-13	6:32652305:A:C	6:32652305:A:C	Sigs160.Wolf_MHC2.21978456	Expression Signature - MHC2 21978456	GW Significant	1.00864	0.930754	1.09304	0.8334	1.01035	0.937101	1.08933	0.7882	0.989373	0.904729	1.08194	0.814906	0.982357	0.901189	1.07084	0.6858	0.889906	0.765632	1.03435	0.128536	0.873279	0.753306	1.01236	0.07247
6	32652581	NA	1.34e-12	6:32652581:C:T	6:32652581:C:T	Sigs160.Wolf_MHC2.21978456	Expression Signature - MHC2 21978456	GW Significant	1.00481	0.927406	1.08868	0.9068	1.00642	0.933637	1.08488	0.867	0.981706	0.898068	1.07313	0.68449	0.975017	0.894631	1.06263	0.5634	0.877876	0.755971	1.01944	0.0877095	0.861914	0.744085	0.998401	0.04762
6	32657436	NA	1.72e-08	6:32657436:C:T	6:32657436:C:T	Sigs160.Wolf_MHC2.21978456	Expression Signature - MHC2 21978456	GW Significant	1.01552	0.904443	1.14024	0.7947	0.965026	0.868618	1.07214	0.5077	1.0598	0.931753	1.20544	0.376771	1.06716	0.946531	1.20316	0.2881	1.13002	0.908657	1.40531	0.271819	1.17563	0.950412	1.45421	0.1358
6	32658624	NA	1.61e-15	6:32658624:A:G	6:32658624:A:G	Sigs160.Wolf_MHC2.21978456	Expression Signature - MHC2 21978456	GW Significant	1.02102	0.938493	1.1108	0.6292	1.01796	0.940831	1.10141	0.6578	1.02248	0.930979	1.12297	0.642172	1.03686	0.94747	1.13469	0.4319	1.08725	0.928845	1.27266	0.297777	1.11583	0.955581	1.30296	0.1656
6	32659609	NA	1.27e-08	6:32659609:C:T	6:32659609:C:T	Sigs160.Wolf_MHC2.21978456	Expression Signature - MHC2 21978456	GW Significant	1.01369	0.902816	1.13819	0.8183	0.96358	0.867146	1.07074	0.4907	1.06233	0.933988	1.20831	0.357429	1.0693	0.948426	1.20557	0.274	1.13246	0.910607	1.40835	0.263487	1.17763	0.952029	1.45668	0.1318
6	32659645	NA	1.27e-08	6:32659645:A:G	6:32659645:A:G	Sigs160.Wolf_MHC2.21978456	Expression Signature - MHC2 21978456	GW Significant	1.01369	0.902816	1.13819	0.8182	0.96358	0.867146	1.07074	0.4907	1.06233	0.933986	1.20831	0.357457	1.0693	0.948426	1.20557	0.274	1.13245	0.910606	1.40835	0.263497	1.17763	0.952029	1.45668	0.1318
6	32659838	NA	1.72e-12	6:32659838:C:T	6:32659838:C:T	Sigs160.Wolf_MHC2.21978456	Expression Signature - MHC2 21978456	GW Significant	0.940447	0.793787	1.1142	0.4774	0.959062	0.828277	1.1105	0.5757	0.88575	0.733512	1.06959	0.207484	0.865628	0.727207	1.0304	0.1047	0.691304	0.494055	0.967303	0.0312437	0.70822	0.512327	0.979015	0.03674
6	32661779	NA	2.54e-13	6:32661779:G:T	6:32661779:G:T	Sigs160.Wolf_MHC2.21978456	Expression Signature - MHC2 21978456	GW Significant	1.00391	0.92639	1.08791	0.9237	1.00733	0.934477	1.08586	0.8486	0.984699	0.900545	1.07672	0.735175	0.973361	0.893111	1.06082	0.5386	0.892582	0.768258	1.03703	0.137565	0.876867	0.756846	1.01592	0.07991
6	32663355	NA	1.72e-08	6:32663355:C:G	6:32663355:C:G	Sigs160.Wolf_MHC2.21978456	Expression Signature - MHC2 21978456	GW Significant	0.985309	0.877537	1.10632	0.802	1.03634	0.932629	1.1516	0.507	0.942876	0.828951	1.07246	0.370735	0.936599	0.830566	1.05617	0.2859	0.884471	0.711196	1.09996	0.269792	0.851037	0.68787	1.05291	0.1374
6	32663631	NA	2.21e-13	6:32663631:C:T	6:32663631:C:T	Sigs160.Wolf_MHC2.21978456	Expression Signature - MHC2 21978456	GW Significant	1.00602	0.928337	1.0902	0.8828	1.00914	0.936161	1.08781	0.8114	0.984893	0.900659	1.07701	0.73864	0.973556	0.89329	1.06103	0.5411	0.8901	0.766031	1.03426	0.128479	0.874503	0.754805	1.01318	0.07415
6	32666358	NA	1.72e-08	6:32666358:C:T	6:32666358:C:T	Sigs160.Wolf_MHC2.21978456	Expression Signature - MHC2 21978456	GW Significant	0.98462	0.876923	1.10554	0.7934	1.03531	0.931514	1.15067	0.5198	0.943589	0.829581	1.07327	0.376901	0.937255	0.830822	1.05732	0.292	0.884842	0.7115	1.10042	0.271415	0.852144	0.688764	1.05428	0.1409
6	32667119	NA	1.86e-13	6:32667119:C:T	6:32667119:C:T	Sigs160.Wolf_MHC2.21978456	Expression Signature - MHC2 21978456	GW Significant	1.00491	0.927135	1.08921	0.905	1.00783	0.934761	1.08661	0.8384	0.986139	0.901711	1.07847	0.759897	0.974822	0.894277	1.06262	0.562	0.887093	0.763323	1.03093	0.118134	0.872232	0.752697	1.01075	0.06913
6	32667171	NA	1.77e-08	6:32667171:A:T	6:32667171:A:T	Sigs160.Wolf_MHC2.21978456	Expression Signature - MHC2 21978456	GW Significant	1.01562	0.904533	1.14035	0.7933	0.965895	0.869059	1.07352	0.5197	1.05974	0.931698	1.20538	0.377239	1.06673	0.945596	1.20339	0.293	1.13019	0.908783	1.40553	0.27126	1.17339	0.948422	1.45173	0.1409
6	32667910	NA	1.6e-08	6:32667910:A:G	6:32667910:A:G	Sigs160.Wolf_MHC2.21978456	Expression Signature - MHC2 21978456	GW Significant	0.982554	0.875083	1.10322	0.7662	1.03355	0.929932	1.14872	0.541	0.944448	0.830422	1.07413	0.384032	0.938099	0.831733	1.05807	0.2984	0.879043	0.706917	1.09308	0.246238	0.846962	0.684576	1.04787	0.1259
6	32667946	NA	6.69e-14	6:32667946:G:T	6:32667946:G:T	Sigs160.Wolf_MHC2.21978456	Expression Signature - MHC2 21978456	GW Significant	0.9995	0.9216	1.08398	0.9902	1.0023	0.929088	1.08129	0.9518	0.992886	0.907287	1.08656	0.876675	0.982652	0.90093	1.07179	0.6927	0.893544	0.767986	1.03963	0.14513	0.878974	0.757624	1.01976	0.08873
6	32668439	NA	3.79e-16	6:32668439:A:C	6:32668439:A:C	Sigs160.Wolf_MHC2.21978456	Expression Signature - MHC2 21978456	GW Significant	0.983439	0.902712	1.07138	0.7026	0.978045	0.902524	1.05988	0.5884	0.977963	0.889077	1.07574	0.646746	0.968603	0.883535	1.06186	0.4959	0.922167	0.78587	1.0821	0.320704	0.904476	0.772759	1.05864	0.2114
6	32668663	NA	1.77e-08	6:32668663:A:G	6:32668663:A:G	Sigs160.Wolf_MHC2.21978456	Expression Signature - MHC2 21978456	GW Significant	0.983045	0.875521	1.10377	0.7727	1.03386	0.930211	1.14906	0.5364	0.946044	0.831848	1.07592	0.398136	0.939507	0.832981	1.05966	0.3097	0.880111	0.707813	1.09435	0.250604	0.848063	0.685601	1.04902	0.1288
6	32668946	NA	1.77e-08	6:32668946:C:T	6:32668946:C:T	Sigs160.Wolf_MHC2.21978456	Expression Signature - MHC2 21978456	GW Significant	0.983144	0.875609	1.10389	0.7729	1.03386	0.930211	1.14906	0.5367	0.946055	0.831857	1.07593	0.398237	0.939507	0.832981	1.05966	0.3101	0.880078	0.707784	1.09431	0.250469	0.848148	0.685535	1.04933	0.1294
6	32670136	NA	6.58e-14	6:32670136:C:T	6:32670136:C:T	Sigs160.Wolf_MHC2.21978456	Expression Signature - MHC2 21978456	GW Significant	0.9992	0.921504	1.08345	0.985	1.002	0.928991	1.08075	0.9582	0.993555	0.907954	1.08723	0.888149	0.983439	0.901651	1.07265	0.7066	0.896833	0.770925	1.0433	0.158318	0.882232	0.760582	1.02334	0.09802
6	32671207	NA	3.65e-08	6:32671207:G:T	6:32671207:G:T	Sigs160.Wolf_MHC2.21978456	Expression Signature - MHC2 21978456	GW Significant	1.01684	0.90491	1.14262	0.7792	0.966475	0.868899	1.07501	0.5292	1.05591	0.927677	1.20187	0.410266	1.06354	0.942209	1.20049	0.3186	1.13858	0.914334	1.41784	0.246163	1.18164	0.953775	1.46393	0.1268
6	32671800	NA	2.86e-08	6:32671800:G:T	6:32671800:G:T	Sigs160.Wolf_MHC2.21978456	Expression Signature - MHC2 21978456	GW Significant	1.01684	0.904555	1.14306	0.7795	0.966282	0.868555	1.075	0.5285	1.05521	0.926624	1.20163	0.417716	1.06279	0.941181	1.20012	0.326	1.13816	0.913256	1.41845	0.249255	1.18152	0.952932	1.46494	0.1283
6	32672089	NA	6.15e-14	6:32672089:C:T	6:32672089:C:T	Sigs160.Wolf_MHC2.21978456	Expression Signature - MHC2 21978456	GW Significant	0.997802	0.920215	1.08193	0.9579	1.0007	0.927784	1.07935	0.9863	0.996142	0.910455	1.08989	0.932871	0.9859	0.904085	1.07512	0.7485	0.899978	0.773572	1.04704	0.172337	0.885325	0.763248	1.02693	0.1078
6	32672216	NA	2.86e-08	6:32672216:A:T	6:32672216:A:T	Sigs160.Wolf_MHC2.21978456	Expression Signature - MHC2 21978456	GW Significant	1.01674	0.904465	1.14295	0.7815	0.966185	0.868468	1.0749	0.5274	1.055	0.926336	1.20154	0.419814	1.06269	0.940902	1.20023	0.3276	1.13838	0.913245	1.41903	0.248986	1.18175	0.952936	1.46552	0.1281
6	32672439	NA	3.23e-08	6:32672439:C:T	6:32672439:C:T	Sigs160.Wolf_MHC2.21978456	Expression Signature - MHC2 21978456	GW Significant	1.01654	0.904107	1.14294	0.7845	0.965895	0.868038	1.07478	0.5243	1.05466	0.925886	1.20135	0.423196	1.06237	0.94062	1.19987	0.3303	1.13886	0.913367	1.42003	0.248074	1.18235	0.953225	1.46654	0.1275
6	32673893	NA	4.47e-08	6:32673893:A:C	6:32673893:A:C	Sigs160.Wolf_MHC2.21978456	Expression Signature - MHC2 21978456	GW Significant	0.98462	0.876064	1.10663	0.7949	1.03531	0.930602	1.1518	0.5231	0.947267	0.831911	1.07862	0.413621	0.940165	0.832422	1.06185	0.3203	0.877633	0.704311	1.09361	0.244899	0.845946	0.682282	1.04887	0.1272
6	32677846	NA	3.05e-10	6:32677846:C:T	6:32677846:C:T	Sigs160.Wolf_MHC2.21978456	Expression Signature - MHC2 21978456	GW Significant	0.993919	0.928022	1.06449	0.8605	0.991338	0.929248	1.05758	0.7922	0.987788	0.915212	1.06612	0.752352	0.982554	0.912747	1.0577	0.6401	0.919244	0.808847	1.04471	0.197066	0.907193	0.799929	1.02884	0.1292
6	32678021	NA	9.26e-07	6:32678021:C:T	6:32678021:C:T	Sigs160.Wolf_MHC2.21978456	Expression Signature - MHC2 21978456	Suggestive	0.980101	0.9	1.06733	0.6436	1.01928	0.940763	1.10436	0.6406	0.95587	0.869319	1.05104	0.351411	0.941388	0.859047	1.03162	0.1964	1.18657	1.00978	1.39431	0.0376925	1.16521	0.994157	1.36569	0.05901
6	32678206	NA	1.54e-13	6:32678206:A:G	6:32678206:A:G	Sigs160.Wolf_MHC2.21978456	Expression Signature - MHC2 21978456	GW Significant	1.00562	0.927421	1.0904	0.8921	1.0029	0.929828	1.08172	0.9401	1.01007	0.923043	1.1053	0.82749	1.01806	0.933394	1.11041	0.6866	1.14164	0.98109	1.32846	0.086693	1.15777	0.997739	1.34348	0.05341
6	32679326	NA	2.68e-07	6:32679326:C:T	6:32679326:C:T	Sigs160.Wolf_MHC2.21978456	Expression Signature - MHC2 21978456	Suggestive	0.983242	0.875696	1.104	0.7745	1.0351	0.930963	1.15089	0.5238	0.945716	0.831621	1.07546	0.39492	0.939131	0.832322	1.05965	0.3074	0.879159	0.707113	1.09307	0.24641	0.849082	0.686289	1.05049	0.1321
6	32680122	NA	2.77e-10	6:32680122:A:G	6:32680122:A:G	Sigs160.Wolf_MHC2.21978456	Expression Signature - MHC2 21978456	GW Significant	1.0142	0.937724	1.09691	0.7244	1.03076	0.95772	1.10938	0.4187	0.998648	0.915256	1.08964	0.975741	1.0019	0.921644	1.08915	0.9637	1.00172	0.86586	1.15889	0.981575	1.0018	0.868587	1.15545	0.98
6	32682452	NA	1.11e-07	6:32682452:A:G	6:32682452:A:G	Sigs160.Wolf_MHC2.21978456	Expression Signature - MHC2 21978456	Suggestive	0.970446	0.911449	1.03326	0.3486	0.989555	0.932681	1.0499	0.7277	1.01193	0.94373	1.08506	0.739083	1.01268	0.946837	1.0831	0.7141	1.0254	0.911901	1.15303	0.675147	1.02041	0.909329	1.14505	0.7315
6	32683121	NA	3.68e-10	6:32683121:A:G	6:32683121:A:G	Sigs160.Wolf_MHC2.21978456	Expression Signature - MHC2 21978456	GW Significant	0.964062	0.899615	1.03312	0.3007	0.971514	0.909595	1.03765	0.3903	1.05464	0.976429	1.13911	0.176115	1.05654	0.980516	1.13846	0.1495	1.05657	0.927681	1.20336	0.407091	1.06962	0.940932	1.2159	0.3035
6	32683324	NA	1.64e-07	6:32683324:C:T	6:32683324:C:T	Sigs160.Wolf_MHC2.21978456	Expression Signature - MHC2 21978456	Suggestive	0.976481	0.917477	1.03928	0.4534	0.977458	0.921279	1.03706	0.4506	0.933439	0.871025	1.00033	0.0512026	0.935008	0.874387	0.999832	0.04958	1.10956	0.989131	1.24465	0.0761358	1.11605	0.996518	1.24993	0.05755
6	32685652	NA	1.06e-07	6:32685652:A:G	6:32685652:A:G	Sigs160.Wolf_MHC2.21978456	Expression Signature - MHC2 21978456	Suggestive	0.994018	0.923759	1.06962	0.8721	0.990941	0.924517	1.06214	0.7983	1.03362	0.952649	1.12148	0.426971	1.02409	0.946307	1.10826	0.5541	1.13186	0.987778	1.29696	0.0745893	1.13564	0.99316	1.29857	0.06306
6	32685911	NA	8.83e-08	6:32685911:A:T	6:32685911:A:T	Sigs160.Wolf_MHC2.21978456	Expression Signature - MHC2 21978456	Suggestive	1.01238	0.936588	1.0943	0.7569	1.01035	0.938572	1.08762	0.7835	1.03705	0.951072	1.1308	0.410089	1.02552	0.943371	1.11482	0.555	1.09482	0.948019	1.26435	0.217473	1.10639	0.960394	1.27457	0.1617
6	32685953	NA	3.38e-07	6:32685953:C:T	6:32685953:C:T	Sigs160.Wolf_MHC2.21978456	Expression Signature - MHC2 21978456	Suggestive	0.998102	0.9281	1.07338	0.9587	0.995709	0.929329	1.06683	0.9025	1.0339	0.953683	1.12086	0.41855	1.02357	0.946576	1.10683	0.5592	1.13706	0.993512	1.30135	0.0621167	1.14214	1.00001	1.30446	0.05
6	32686921	NA	3.33e-07	6:32686921:A:G	6:32686921:A:G	Sigs160.Wolf_MHC2.21978456	Expression Signature - MHC2 21978456	Suggestive	0.998301	0.928285	1.0736	0.9632	0.995908	0.929515	1.06704	0.9066	1.03407	0.953841	1.12105	0.416256	1.02368	0.946671	1.10695	0.5568	1.13674	0.993228	1.30098	0.0626983	1.14179	0.999712	1.30407	0.05048
6	32687102	NA	9.17e-08	6:32687102:A:G	6:32687102:A:G	Sigs160.Wolf_MHC2.21978456	Expression Signature - MHC2 21978456	Suggestive	1.01562	0.939774	1.09759	0.6964	1.01339	0.941576	1.09068	0.7237	1.03948	0.953476	1.13324	0.379605	1.02768	0.945539	1.11695	0.5204	1.08964	0.943777	1.25804	0.241676	1.1012	0.956078	1.26835	0.1811
6	32687294	NA	3.02e-07	6:32687294:G:T	6:32687294:G:T	Sigs160.Wolf_MHC2.21978456	Expression Signature - MHC2 21978456	Suggestive	1.0007	0.930698	1.07597	0.9842	0.998002	0.931652	1.06908	0.9556	1.03591	0.955674	1.12287	0.391154	1.02542	0.948467	1.10861	0.528	1.13247	0.989712	1.29581	0.0703633	1.13758	0.996215	1.299	0.05681
6	32687588	NA	3.24e-07	6:32687588:A:C	6:32687588:A:C	Sigs160.Wolf_MHC2.21978456	Expression Signature - MHC2 21978456	Suggestive	1.0007	0.930698	1.07597	0.9843	0.998002	0.931652	1.06908	0.9556	1.0359	0.95567	1.12287	0.391218	1.02542	0.948467	1.10861	0.5277	1.13245	0.989699	1.29579	0.0703913	1.13758	0.996215	1.299	0.05686
6	32687668	NA	3.24e-07	6:32687668:A:T	6:32687668:A:T	Sigs160.Wolf_MHC2.21978456	Expression Signature - MHC2 21978456	Suggestive	0.9992	0.929303	1.07435	0.9834	1.0019	0.935292	1.07325	0.9576	0.965316	0.890556	1.04635	0.390817	0.975115	0.901939	1.05423	0.5272	0.883098	0.771784	1.01047	0.0705272	0.879062	0.769825	1.0038	0.05697
6	32687689	NA	3.24e-07	6:32687689:A:G	6:32687689:A:G	Sigs160.Wolf_MHC2.21978456	Expression Signature - MHC2 21978456	Suggestive	1.0008	0.930791	1.07607	0.9834	0.998102	0.931745	1.06918	0.9576	1.03593	0.9557	1.12289	0.390832	1.02552	0.948562	1.10872	0.5272	1.13238	0.98964	1.2957	0.0705273	1.13758	0.996215	1.299	0.05697
6	32687866	NA	3.52e-07	6:32687866:A:C	6:32687866:A:C	Sigs160.Wolf_MHC2.21978456	Expression Signature - MHC2 21978456	Suggestive	0.9993	0.929396	1.07446	0.9839	1.002	0.935386	1.07336	0.9553	0.965355	0.890592	1.04639	0.391353	0.975115	0.901939	1.05423	0.5272	0.883061	0.771752	1.01042	0.0704282	0.878974	0.769748	1.0037	0.05666
6	32687960	NA	8.26e-08	6:32687960:A:T	6:32687960:A:T	Sigs160.Wolf_MHC2.21978456	Expression Signature - MHC2 21978456	Suggestive	0.98462	0.911088	1.06409	0.6957	0.986788	0.91686	1.06205	0.723	0.962013	0.882423	1.04878	0.379505	0.972972	0.895207	1.05749	0.5199	0.917797	0.794944	1.05964	0.24202	0.908101	0.788427	1.04594	0.1813
6	32688055	NA	2.76e-07	6:32688055:G:T	6:32688055:G:T	Sigs160.Wolf_MHC2.21978456	Expression Signature - MHC2 21978456	Suggestive	1.0008	0.930791	1.07607	0.9835	0.998202	0.931838	1.06929	0.958	1.03593	0.955699	1.12289	0.390845	1.02552	0.948562	1.10872	0.5274	1.13238	0.989643	1.2957	0.0705221	1.13758	0.996215	1.299	0.05694
6	32688060	NA	2.76e-07	6:32688060:C:T	6:32688060:C:T	Sigs160.Wolf_MHC2.21978456	Expression Signature - MHC2 21978456	Suggestive	0.9992	0.929303	1.07435	0.9836	1.0018	0.935199	1.07315	0.958	0.965317	0.890556	1.04635	0.390822	0.975115	0.901939	1.05423	0.5273	0.883095	0.771781	1.01046	0.0705169	0.879062	0.769825	1.0038	0.05694
6	32688123	NA	3.89e-07	6:32688123:C:T	6:32688123:C:T	Sigs160.Wolf_MHC2.21978456	Expression Signature - MHC2 21978456	Suggestive	1.0008	0.930791	1.07607	0.982	0.998002	0.931652	1.06908	0.9553	1.0362	0.955952	1.12318	0.387326	1.02614	0.949131	1.10939	0.5172	1.1323	0.989575	1.2956	0.0706777	1.13724	0.995916	1.29861	0.05751
6	32688302	NA	5.62e-07	6:32688302:C:T	6:32688302:C:T	Sigs160.Wolf_MHC2.21978456	Expression Signature - MHC2 21978456	Suggestive	0.9993	0.929396	1.07446	0.9843	1.0019	0.935292	1.07325	0.956	0.965313	0.890553	1.04635	0.390771	0.975115	0.901939	1.05423	0.5265	0.88308	0.771767	1.01045	0.0704787	0.878974	0.769748	1.0037	0.05678
6	32688343	NA	2.6e-07	6:32688343:A:C	6:32688343:A:C	Sigs160.Wolf_MHC2.21978456	Expression Signature - MHC2 21978456	Suggestive	0.9993	0.929396	1.07446	0.9845	1.0019	0.935292	1.07325	0.9562	0.965309	0.890549	1.04634	0.390713	0.975115	0.901939	1.05423	0.5264	0.883073	0.771762	1.01044	0.0704629	0.879062	0.769825	1.0038	0.05678
6	32688432	NA	2.69e-09	6:32688432:C:T	6:32688432:C:T	Sigs160.Wolf_MHC2.21978456	Expression Signature - MHC2 21978456	GW Significant	1.0141	0.945936	1.08717	0.6931	1.01319	0.94824	1.08258	0.6984	0.969771	0.897669	1.04766	0.436228	0.979611	0.908944	1.05577	0.5906	0.915941	0.805595	1.0414	0.180045	0.914937	0.806125	1.03844	0.1687
6	32688435	NA	2.28e-07	6:32688435:C:T	6:32688435:C:T	Sigs160.Wolf_MHC2.21978456	Expression Signature - MHC2 21978456	Suggestive	1.0006	0.930605	1.07586	0.9879	0.998202	0.931838	1.06929	0.9594	1.0348	0.954629	1.1217	0.405828	1.02511	0.948183	1.10828	0.5337	1.1337	0.990742	1.29728	0.0680396	1.13917	0.997611	1.30082	0.05429
6	32688728	NA	2.6e-07	6:32688728:C:T	6:32688728:C:T	Sigs160.Wolf_MHC2.21978456	Expression Signature - MHC2 21978456	Suggestive	1.0007	0.930698	1.07597	0.9842	0.998202	0.931838	1.06929	0.958	1.03596	0.955731	1.12293	0.390401	1.02562	0.948657	1.10883	0.5256	1.13239	0.989657	1.29572	0.0704895	1.13758	0.996215	1.299	0.05681
6	32688730	NA	2.6e-07	6:32688730:A:C	6:32688730:A:C	Sigs160.Wolf_MHC2.21978456	Expression Signature - MHC2 21978456	Suggestive	0.9993	0.929396	1.07446	0.9843	1.0018	0.935199	1.07315	0.9592	0.965284	0.890527	1.04632	0.390365	0.975017	0.901849	1.05412	0.5253	0.883088	0.771777	1.01045	0.070498	0.879062	0.769825	1.0038	0.05688
6	32688804	NA	4.24e-07	6:32688804:C:T	6:32688804:C:T	Sigs160.Wolf_MHC2.21978456	Expression Signature - MHC2 21978456	Suggestive	0.9995	0.929764	1.07447	0.9884	0.995012	0.929043	1.06567	0.8865	1.0327	0.952948	1.11912	0.432756	1.02183	0.945339	1.10452	0.5859	1.13325	0.990714	1.2963	0.0681578	1.13213	0.991639	1.29252	0.06651
6	32688857	NA	2.25e-07	6:32688857:G:T	6:32688857:G:T	Sigs160.Wolf_MHC2.21978456	Expression Signature - MHC2 21978456	Suggestive	0.999	0.9293	1.07393	0.9787	0.994913	0.92895	1.06556	0.8842	1.03184	0.952163	1.11818	0.444713	1.02276	0.94619	1.10552	0.5704	1.13509	0.99233	1.29839	0.0646416	1.13689	0.995813	1.29796	0.05773
6	32688925	NA	2.6e-07	6:32688925:C:T	6:32688925:C:T	Sigs160.Wolf_MHC2.21978456	Expression Signature - MHC2 21978456	Suggestive	1.0007	0.930698	1.07597	0.984	0.998102	0.931745	1.06918	0.9557	1.03595	0.955725	1.12292	0.390493	1.02542	0.948467	1.10861	0.5277	1.13237	0.989635	1.29568	0.0705401	1.13746	0.996116	1.29887	0.05703
6	32689200	NA	3.04e-07	6:32689200:A:C	6:32689200:A:C	Sigs160.Wolf_MHC2.21978456	Expression Signature - MHC2 21978456	Suggestive	1.0019	0.931816	1.07726	0.9587	1.00421	0.937446	1.07573	0.9055	0.962694	0.888154	1.04349	0.355243	0.973069	0.900047	1.05202	0.4932	0.882108	0.770917	1.00934	0.0680295	0.878271	0.769133	1.0029	0.05532
6	32689324	NA	2.53e-07	6:32689324:A:T	6:32689324:A:T	Sigs160.Wolf_MHC2.21978456	Expression Signature - MHC2 21978456	Suggestive	0.9992	0.929303	1.07435	0.9837	1.0019	0.935292	1.07325	0.9579	0.965288	0.890531	1.04632	0.390412	0.975115	0.901939	1.05423	0.5271	0.883104	0.771791	1.01047	0.070537	0.879062	0.769825	1.0038	0.05695
6	32689414	NA	2.67e-07	6:32689414:A:G	6:32689414:A:G	Sigs160.Wolf_MHC2.21978456	Expression Signature - MHC2 21978456	Suggestive	0.9993	0.929396	1.07446	0.9842	1.0019	0.935292	1.07325	0.9564	0.965266	0.89051	1.0463	0.390105	0.975115	0.901939	1.05423	0.527	0.883104	0.77179	1.01047	0.0705399	0.879062	0.769825	1.0038	0.05695
6	32689450	NA	2.36e-07	6:32689450:C:T	6:32689450:C:T	Sigs160.Wolf_MHC2.21978456	Expression Signature - MHC2 21978456	Suggestive	0.9992	0.929303	1.07435	0.9836	1.0018	0.935199	1.07315	0.9581	0.965288	0.890532	1.04632	0.390418	0.975115	0.901939	1.05423	0.5271	0.883109	0.771795	1.01048	0.0705472	0.879062	0.769825	1.0038	0.0569
6	32689503	NA	2.36e-07	6:32689503:C:T	6:32689503:C:T	Sigs160.Wolf_MHC2.21978456	Expression Signature - MHC2 21978456	Suggestive	0.9992	0.929303	1.07435	0.9836	1.0017	0.935105	1.07304	0.9604	0.96529	0.890533	1.04632	0.390441	0.97531	0.90212	1.05444	0.5302	0.883103	0.77179	1.01047	0.070535	0.878798	0.769594	1.0035	0.05624
6	32689622	NA	2.36e-07	6:32689622:A:G	6:32689622:A:G	Sigs160.Wolf_MHC2.21978456	Expression Signature - MHC2 21978456	Suggestive	1.0008	0.930791	1.07607	0.9838	0.998202	0.931838	1.06929	0.9581	1.03597	0.955735	1.12293	0.390342	1.02552	0.948562	1.10872	0.527	1.13247	0.989717	1.2958	0.0703519	1.13769	0.996315	1.29913	0.05673
6	32689668	NA	2.36e-07	6:32689668:C:G	6:32689668:C:G	Sigs160.Wolf_MHC2.21978456	Expression Signature - MHC2 21978456	Suggestive	1.0008	0.930791	1.07607	0.9838	0.998202	0.931838	1.06929	0.9581	1.03597	0.955735	1.12293	0.390345	1.02552	0.948562	1.10872	0.527	1.13246	0.989715	1.2958	0.070357	1.13769	0.996315	1.29913	0.05674
6	32689687	NA	2.36e-07	6:32689687:C:T	6:32689687:C:T	Sigs160.Wolf_MHC2.21978456	Expression Signature - MHC2 21978456	Suggestive	0.9992	0.929303	1.07435	0.9837	1.0018	0.935199	1.07315	0.9581	0.965283	0.890525	1.04632	0.390349	0.975115	0.901939	1.05423	0.527	0.883034	0.771727	1.01039	0.0703623	0.878974	0.769748	1.0037	0.05674
6	32689834	NA	3.25e-07	6:32689834:C:G	6:32689834:C:G	Sigs160.Wolf_MHC2.21978456	Expression Signature - MHC2 21978456	Suggestive	1.0023	0.932189	1.07769	0.9495	1.00813	0.941109	1.07993	0.8168	0.970086	0.89493	1.05155	0.460474	0.980983	0.907189	1.06078	0.6302	0.878808	0.767924	1.0057	0.0604676	0.876604	0.767372	1.00138	0.05232
6	32690027	NA	2.44e-07	6:32690027:A:G	6:32690027:A:G	Sigs160.Wolf_MHC2.21978456	Expression Signature - MHC2 21978456	Suggestive	1.0008	0.930791	1.07607	0.9833	0.998301	0.931931	1.0694	0.9604	1.03596	0.955731	1.12293	0.390406	1.02532	0.948372	1.1085	0.5301	1.13235	0.989623	1.29567	0.0705683	1.13792	0.996514	1.29939	0.05626
6	32690153	NA	2.6e-07	6:32690153:A:G	6:32690153:A:G	Sigs160.Wolf_MHC2.21978456	Expression Signature - MHC2 21978456	Suggestive	1.0008	0.930791	1.07607	0.9833	0.998202	0.931838	1.06929	0.9581	1.03596	0.955731	1.12293	0.390409	1.02552	0.948562	1.10872	0.5272	1.13235	0.989621	1.29567	0.0705733	1.13758	0.996215	1.299	0.05693
6	32690197	NA	2.38e-07	6:32690197:C:T	6:32690197:C:T	Sigs160.Wolf_MHC2.21978456	Expression Signature - MHC2 21978456	Suggestive	0.9992	0.929303	1.07435	0.9833	1.0019	0.935292	1.07325	0.9566	0.965288	0.890532	1.04632	0.390413	0.97531	0.90212	1.05444	0.5293	0.883121	0.771806	1.01049	0.0705784	0.87915	0.769902	1.0039	0.05698
6	32690208	NA	1.6e-07	6:32690208:C:T	6:32690208:C:T	Sigs160.Wolf_MHC2.21978456	Expression Signature - MHC2 21978456	Suggestive	0.9992	0.929303	1.07435	0.9834	1.0019	0.935292	1.07325	0.9561	0.965279	0.890522	1.04631	0.390287	0.97531	0.90212	1.05444	0.5296	0.883142	0.771823	1.01052	0.0706375	0.878974	0.769748	1.0037	0.0568
6	32690251	NA	6.54e-07	6:32690251:A:C	6:32690251:A:C	Sigs160.Wolf_MHC2.21978456	Expression Signature - MHC2 21978456	Suggestive	0.997403	0.927269	1.07284	0.9438	0.992032	0.925716	1.0631	0.8218	1.03441	0.953881	1.12174	0.41334	1.02224	0.944976	1.10583	0.5825	1.12728	0.984389	1.29091	0.0831902	1.12908	0.987803	1.29055	0.07492
6	32690380	NA	6.71e-07	6:32690380:A:C	6:32690380:A:C	Sigs160.Wolf_MHC2.21978456	Expression Signature - MHC2 21978456	Suggestive	0.9992	0.929303	1.07435	0.9832	0.997204	0.930907	1.06822	0.937	1.03279	0.952736	1.11957	0.433225	1.02245	0.945535	1.10562	0.5766	1.1318	0.98905	1.29515	0.0718724	1.13576	0.994428	1.29717	0.06021
6	32690492	NA	3.41e-07	6:32690492:C:G	6:32690492:C:G	Sigs160.Wolf_MHC2.21978456	Expression Signature - MHC2 21978456	Suggestive	1.0007	0.930698	1.07597	0.9842	0.996606	0.930349	1.06758	0.9219	1.03511	0.954927	1.12203	0.401611	1.02501	0.948088	1.10817	0.5343	1.13331	0.990412	1.29682	0.0687759	1.13667	0.995419	1.29796	0.05854
6	32690671	NA	6.99e-07	6:32690671:C:T	6:32690671:C:T	Sigs160.Wolf_MHC2.21978456	Expression Signature - MHC2 21978456	Suggestive	1.0014	0.93135	1.07672	0.9701	0.998002	0.931652	1.06908	0.9548	1.03377	0.953743	1.12051	0.419232	1.02081	0.944209	1.10363	0.6049	1.13141	0.988837	1.29454	0.0723936	1.13088	0.990355	1.29135	0.06939
6	32690713	NA	2.11e-07	6:32690713:A:G	6:32690713:A:G	Sigs160.Wolf_MHC2.21978456	Expression Signature - MHC2 21978456	Suggestive	0.9992	0.929303	1.07435	0.9837	1.0019	0.935292	1.07325	0.9565	0.965272	0.890515	1.0463	0.390193	0.975115	0.901939	1.05423	0.5273	0.883177	0.771853	1.01056	0.0707257	0.87915	0.769902	1.0039	0.057
6	32690838	NA	2.06e-07	6:32690838:G:T	6:32690838:G:T	Sigs160.Wolf_MHC2.21978456	Expression Signature - MHC2 21978456	Suggestive	1.0006	0.930605	1.07586	0.9879	0.998501	0.932118	1.06961	0.966	1.03594	0.955702	1.12291	0.390735	1.02511	0.948183	1.10828	0.5331	1.13278	0.989986	1.29616	0.0697415	1.13792	0.996514	1.29939	0.05626
6	32691308	NA	8.92e-08	6:32691308:C:T	6:32691308:C:T	Sigs160.Wolf_MHC2.21978456	Expression Signature - MHC2 21978456	Suggestive	1.0002	0.930233	1.07543	0.9952	0.997503	0.931186	1.06854	0.9443	1.03605	0.955829	1.12301	0.389143	1.02573	0.948752	1.10894	0.5238	1.12944	0.9871	1.2923	0.0765495	1.13485	0.993827	1.29588	0.06168
6	32691641	NA	2.41e-07	6:32691641:G:T	6:32691641:G:T	Sigs160.Wolf_MHC2.21978456	Expression Signature - MHC2 21978456	Suggestive	0.9993	0.929396	1.07446	0.9859	1.002	0.935386	1.07336	0.955	0.96539	0.890611	1.04645	0.391925	0.975212	0.90203	1.05433	0.528	0.882922	0.771614	1.01029	0.0701214	0.878974	0.769748	1.0037	0.05668
6	32691740	NA	2.18e-07	6:32691740:G:T	6:32691740:G:T	Sigs160.Wolf_MHC2.21978456	Expression Signature - MHC2 21978456	Suggestive	1.0005	0.930512	1.07575	0.9896	0.997802	0.931466	1.06886	0.9506	1.03576	0.955511	1.12274	0.393258	1.02532	0.948372	1.1085	0.5299	1.13285	0.990013	1.2963	0.069672	1.13792	0.996514	1.29939	0.05631
6	32691766	NA	2.29e-07	6:32691766:A:G	6:32691766:A:G	Sigs160.Wolf_MHC2.21978456	Expression Signature - MHC2 21978456	Suggestive	0.9994	0.929489	1.07457	0.9866	1.0021	0.93548	1.07347	0.9526	0.965409	0.890626	1.04647	0.392214	0.975212	0.90203	1.05433	0.5287	0.882867	0.771561	1.01023	0.0699903	0.878886	0.769671	1.0036	0.05657
6	32691886	NA	2.3e-07	6:32691886:A:G	6:32691886:A:G	Sigs160.Wolf_MHC2.21978456	Expression Signature - MHC2 21978456	Suggestive	0.9994	0.929489	1.07457	0.9874	1.0021	0.93548	1.07347	0.9526	0.965447	0.89066	1.04651	0.392735	0.97531	0.90212	1.05444	0.5293	0.882822	0.771522	1.01018	0.0698749	0.878886	0.769671	1.0036	0.05648
6	32691999	NA	2.51e-07	6:32691999:A:C	6:32691999:A:C	Sigs160.Wolf_MHC2.21978456	Expression Signature - MHC2 21978456	Suggestive	0.9994	0.929489	1.07457	0.9864	1.002	0.935386	1.07336	0.9542	0.965409	0.890625	1.04647	0.392206	0.975212	0.90203	1.05433	0.5288	0.882873	0.771567	1.01024	0.0700058	0.87871	0.769517	1.0034	0.05622
6	32692023	NA	2.2e-07	6:32692023:C:T	6:32692023:C:T	Sigs160.Wolf_MHC2.21978456	Expression Signature - MHC2 21978456	Suggestive	0.995809	0.926331	1.0705	0.9101	0.998801	0.93258	1.06972	0.9718	0.959847	0.885622	1.04029	0.318368	0.96996	0.897348	1.04845	0.4425	0.87581	0.765546	1.00196	0.0534172	0.87197	0.763764	0.995506	0.04266
6	32692060	NA	2.3e-07	6:32692060:A:G	6:32692060:A:G	Sigs160.Wolf_MHC2.21978456	Expression Signature - MHC2 21978456	Suggestive	0.9994	0.929489	1.07457	0.9874	1.0021	0.93548	1.07347	0.9533	0.965446	0.89066	1.04651	0.392727	0.97531	0.90212	1.05444	0.5304	0.882828	0.771527	1.01018	0.0698906	0.878622	0.76944	1.0033	0.05601
6	32692122	NA	7.77e-08	6:32692122:C:T	6:32692122:C:T	Sigs160.Wolf_MHC2.21978456	Expression Signature - MHC2 21978456	Suggestive	1.01542	0.939586	1.09737	0.6999	1.01319	0.941388	1.09046	0.7261	1.03929	0.953291	1.13305	0.381935	1.02757	0.945445	1.11684	0.5225	1.08986	0.943954	1.25833	0.240604	1.10164	0.95646	1.26886	0.1793
6	32692216	NA	2.51e-07	6:32692216:C:T	6:32692216:C:T	Sigs160.Wolf_MHC2.21978456	Expression Signature - MHC2 21978456	Suggestive	0.9994	0.929489	1.07457	0.9876	1.002	0.935386	1.07336	0.9542	0.965447	0.89066	1.04651	0.392737	0.97531	0.90212	1.05444	0.5293	0.88283	0.771529	1.01019	0.0698959	0.87871	0.769517	1.0034	0.05613
6	32692337	NA	6.96e-07	6:32692337:A:T	6:32692337:A:T	Sigs160.Wolf_MHC2.21978456	Expression Signature - MHC2 21978456	Suggestive	0.9999	0.930684	1.07426	0.9969	1.00531	0.93903	1.07628	0.8797	0.968016	0.893776	1.04842	0.424681	0.978436	0.905543	1.0572	0.5812	0.902141	0.789466	1.0309	0.130285	0.898795	0.788032	1.02513	0.112
6	32692413	NA	2.51e-07	6:32692413:C:T	6:32692413:C:T	Sigs160.Wolf_MHC2.21978456	Expression Signature - MHC2 21978456	Suggestive	1.0006	0.930605	1.07586	0.987	0.998002	0.931652	1.06908	0.9542	1.03579	0.955558	1.12275	0.392744	1.02532	0.948372	1.1085	0.5294	1.13355	0.99065	1.29705	0.06825	1.13883	0.997312	1.30043	0.05479
6	32692493	NA	2.51e-07	6:32692493:C:G	6:32692493:C:G	Sigs160.Wolf_MHC2.21978456	Expression Signature - MHC2 21978456	Suggestive	1.0006	0.930605	1.07586	0.9876	0.998002	0.931652	1.06908	0.9542	1.03578	0.955548	1.12275	0.392834	1.02532	0.948372	1.1085	0.5294	1.1327	0.9899	1.29611	0.0699336	1.13803	0.996614	1.29952	0.05616
6	32692553	NA	2.86e-07	6:32692553:A:C	6:32692553:A:C	Sigs160.Wolf_MHC2.21978456	Expression Signature - MHC2 21978456	Suggestive	1.0007	0.930698	1.07597	0.9859	0.998102	0.931745	1.06918	0.9565	1.03582	0.955596	1.12278	0.392256	1.02542	0.948467	1.10861	0.5289	1.13345	0.990577	1.29694	0.0684143	1.13871	0.997212	1.3003	0.05495
6	32692617	NA	2.82e-07	6:32692617:C:T	6:32692617:C:T	Sigs160.Wolf_MHC2.21978456	Expression Signature - MHC2 21978456	Suggestive	0.9994	0.929489	1.07457	0.987	1.002	0.935386	1.07336	0.954	0.965425	0.890644	1.04648	0.392406	0.975212	0.90203	1.05433	0.5291	0.882224	0.771007	1.00948	0.0683483	0.878095	0.768979	1.0027	0.05488
6	32692711	NA	2.86e-07	6:32692711:A:C	6:32692711:A:C	Sigs160.Wolf_MHC2.21978456	Expression Signature - MHC2 21978456	Suggestive	1.0006	0.930605	1.07586	0.9872	0.998002	0.931652	1.06908	0.9541	1.03581	0.955576	1.12279	0.392431	1.02532	0.948372	1.1085	0.5292	1.13264	0.989848	1.29604	0.070049	1.13792	0.996514	1.29939	0.05628
6	32692735	NA	2.21e-07	6:32692735:A:C	6:32692735:A:C	Sigs160.Wolf_MHC2.21978456	Expression Signature - MHC2 21978456	Suggestive	0.9999	0.930319	1.07469	0.9975	0.9999	0.930319	1.07469	0.9978
6	32692735	NA	1.97e-08	6:32692735:A:T	6:32692735:A:T	Sigs160.Wolf_MHC2.21978456	Expression Signature - MHC2 21978456	GW Significant	0.9999	0.930319	1.07469	0.9975	0.9999	0.930319	1.07469	0.9978
6	32692745	NA	2.86e-07	6:32692745:A:C	6:32692745:A:C	Sigs160.Wolf_MHC2.21978456	Expression Signature - MHC2 21978456	Suggestive	1.0004	0.930419	1.07564	0.9908	0.997802	0.931466	1.06886	0.95	1.03568	0.955436	1.12265	0.394307	1.02521	0.948278	1.10839	0.5313	1.13388	0.990909	1.29747	0.0676711	1.13917	0.997611	1.30082	0.05433
6	32692782	NA	3.27e-07	6:32692782:C:T	6:32692782:C:T	Sigs160.Wolf_MHC2.21978456	Expression Signature - MHC2 21978456	Suggestive	1.0006	0.930605	1.07586	0.9872	0.997902	0.931559	1.06897	0.952	1.03572	0.955478	1.12271	0.393703	1.02521	0.948278	1.10839	0.5325	1.13391	0.990934	1.29751	0.0676162	1.13928	0.997711	1.30095	0.05422
6	32692838	NA	8.25e-07	6:32692838:A:G	6:32692838:A:G	Sigs160.Wolf_MHC2.21978456	Expression Signature - MHC2 21978456	Suggestive	1.0006	0.930788	1.07565	0.9863	0.997403	0.931276	1.06823	0.9406	1.03807	0.957911	1.12494	0.362232	1.02429	0.94761	1.10718	0.5458	1.11961	0.979142	1.28024	0.0985701	1.12513	0.985896	1.28403	0.08035
6	32692919	NA	7.07e-07	6:32692919:G:T	6:32692919:G:T	Sigs160.Wolf_MHC2.21978456	Expression Signature - MHC2 21978456	Suggestive	0.998501	0.928653	1.0736	0.9678	1.0019	0.935292	1.07325	0.9563	0.966585	0.891709	1.04775	0.408801	0.977653	0.904287	1.05697	0.571	0.890025	0.777818	1.01842	0.0901631	0.884529	0.774613	1.01004	0.06992
6	32692974	NA	5.13e-07	6:32692974:C:T	6:32692974:C:T	Sigs160.Wolf_MHC2.21978456	Expression Signature - MHC2 21978456	Suggestive	0.998901	0.929025	1.07403	0.9765	1.00321	0.936509	1.07465	0.9278	0.966809	0.891901	1.04801	0.41209	0.976676	0.903384	1.05592	0.5527	0.891137	0.778764	1.01973	0.0937434	0.88568	0.77562	1.01136	0.07302
6	32693182	NA	2.84e-07	6:32693182:A:G	6:32693182:A:G	Sigs160.Wolf_MHC2.21978456	Expression Signature - MHC2 21978456	Suggestive	0.999	0.929118	1.07414	0.9781	1.0017	0.935105	1.07304	0.9624	0.966203	0.891319	1.04738	0.403611	0.975993	0.902751	1.05518	0.5418	0.882678	0.771352	1.01007	0.0696269	0.878535	0.769363	1.0032	0.05591
6	32693200	NA	2.88e-07	6:32693200:A:G	6:32693200:A:G	Sigs160.Wolf_MHC2.21978456	Expression Signature - MHC2 21978456	Suggestive	0.999	0.929118	1.07414	0.9781	0.999	0.929118	1.07414	0.9784
6	32693428	NA	1.17e-07	6:32693428:C:T	6:32693428:C:T	Sigs160.Wolf_MHC2.21978456	Expression Signature - MHC2 21978456	Suggestive	1.01593	0.940056	1.09792	0.6896	1.01278	0.941011	1.09002	0.7343	1.03795	0.952011	1.13165	0.398356	1.02798	0.945637	1.1175	0.5161	1.08958	0.943636	1.25811	0.242275	1.10186	0.956652	1.26911	0.1786
6	32693520	NA	2.59e-07	6:32693520:A:G	6:32693520:A:G	Sigs160.Wolf_MHC2.21978456	Expression Signature - MHC2 21978456	Suggestive	1.0008	0.930791	1.07607	0.9836	0.998202	0.931838	1.06929	0.9582	1.03525	0.955026	1.12221	0.399977	1.0248	0.947898	1.10795	0.5376	1.13254	0.989716	1.29598	0.0703439	1.13792	0.996514	1.29939	0.0565
6	32693566	NA	2.59e-07	6:32693566:G:T	6:32693566:G:T	Sigs160.Wolf_MHC2.21978456	Expression Signature - MHC2 21978456	Suggestive	0.9993	0.929396	1.07446	0.9852	1.0019	0.935292	1.07325	0.9562	0.965953	0.891094	1.0471	0.400059	0.975798	0.902571	1.05497	0.5376	0.882921	0.771569	1.01034	0.0702372	0.878798	0.769594	1.0035	0.05643
6	32693570	NA	7.84e-08	6:32693570:A:G	6:32693570:A:G	Sigs160.Wolf_MHC2.21978456	Expression Signature - MHC2 21978456	Suggestive	0.984718	0.911179	1.06419	0.6967	0.986887	0.916952	1.06216	0.7246	0.962765	0.883064	1.04966	0.389483	0.973653	0.895659	1.05844	0.5311	0.917759	0.794848	1.05967	0.24205	0.907919	0.788269	1.04573	0.1805
6	32693681	NA	2.34e-07	6:32693681:A:G	6:32693681:A:G	Sigs160.Wolf_MHC2.21978456	Expression Signature - MHC2 21978456	Suggestive	0.9993	0.929396	1.07446	0.986	1.0019	0.935292	1.07325	0.956	0.965987	0.891121	1.04714	0.400549	0.975798	0.902571	1.05497	0.5381	0.882829	0.771483	1.01024	0.0700136	0.87871	0.769517	1.0034	0.05626
6	32693752	NA	2.5e-07	6:32693752:A:C	6:32693752:A:C	Sigs160.Wolf_MHC2.21978456	Expression Signature - MHC2 21978456	Suggestive	1.0007	0.930698	1.07597	0.985	0.998102	0.931745	1.06918	0.9558	1.03525	0.955025	1.12222	0.399951	1.0248	0.947898	1.10795	0.5387	1.13263	0.989788	1.29609	0.0701787	1.1378	0.996414	1.29926	0.05654
6	32693903	NA	3.81e-07	6:32693903:A:C	6:32693903:A:C	Sigs160.Wolf_MHC2.21978456	Expression Signature - MHC2 21978456	Suggestive	0.997204	0.927447	1.07221	0.9391	0.991635	0.925708	1.06226	0.8102	1.03569	0.955504	1.12261	0.393755	1.02357	0.946762	1.10662	0.558	1.14179	0.997789	1.30656	0.053877	1.14248	1.00031	1.30485	0.04943
6	32693918	NA	4.77e-07	6:32693918:G:T	6:32693918:G:T	Sigs160.Wolf_MHC2.21978456	Expression Signature - MHC2 21978456	Suggestive	1.0012	0.931164	1.07651	0.9731	1.00632	0.939417	1.07799	0.8576	0.967792	0.892849	1.04902	0.426032	0.977751	0.904378	1.05708	0.5728	0.877043	0.766447	1.0036	0.0564222	0.873454	0.764914	0.997395	0.04582
6	32694044	NA	2.23e-07	6:32694044:A:G	6:32694044:A:G	Sigs160.Wolf_MHC2.21978456	Expression Signature - MHC2 21978456	Suggestive	0.9992	0.929303	1.07435	0.9827	1.0019	0.935292	1.07325	0.9563	0.966055	0.891193	1.04721	0.40146	0.975895	0.902661	1.05507	0.5397	0.882951	0.771601	1.01037	0.0702926	0.878974	0.769748	1.0037	0.05676
6	32694242	NA	3.71e-07	6:32694242:A:G	6:32694242:A:G	Sigs160.Wolf_MHC2.21978456	Expression Signature - MHC2 21978456	Suggestive	1.0004	0.930419	1.07564	0.992	0.997802	0.931466	1.06886	0.9499	1.03555	0.95531	1.12253	0.396013	1.0247	0.947804	1.10784	0.5402	1.13316	0.990264	1.29667	0.0691061	1.13826	0.996813	1.29978	0.05595
6	32694295	NA	6.57e-07	6:32694295:C:T	6:32694295:C:T	Sigs160.Wolf_MHC2.21978456	Expression Signature - MHC2 21978456	Suggestive	0.998701	0.928839	1.07382	0.973	1.0021	0.93548	1.07347	0.9533	0.965138	0.890366	1.04619	0.388515	0.97492	0.901759	1.05402	0.5241	0.884833	0.773274	1.01249	0.0751555	0.88285	0.773142	1.00812	0.0659
6	32694296	NA	6.77e-07	6:32694296:C:T	6:32694296:C:T	Sigs160.Wolf_MHC2.21978456	Expression Signature - MHC2 21978456	Suggestive	0.9993	0.929396	1.07446	0.984	1.0014	0.934825	1.07272	0.9686	0.965534	0.890756	1.04659	0.393864	0.974627	0.901488	1.0537	0.5189	0.883163	0.771839	1.01054	0.0706975	0.879589	0.770287	1.0044	0.05823
6	32694415	NA	2.15e-07	6:32694415:C:T	6:32694415:C:T	Sigs160.Wolf_MHC2.21978456	Expression Signature - MHC2 21978456	Suggestive	1.0003	0.930326	1.07554	0.9933	0.997603	0.931279	1.06865	0.9458	1.03555	0.955304	1.12253	0.396077	1.02521	0.948278	1.10839	0.531	1.13327	0.990356	1.2968	0.0688986	1.13883	0.997312	1.30043	0.05497
6	32694604	NA	4.44e-07	6:32694604:A:G	6:32694604:A:G	Sigs160.Wolf_MHC2.21978456	Expression Signature - MHC2 21978456	Suggestive	1.0002	0.930233	1.07543	0.9956	1.003	0.936322	1.07444	0.9314	0.965618	0.890783	1.04674	0.395353	0.974627	0.901488	1.0537	0.5196	0.883101	0.771724	1.01055	0.0706995	0.87871	0.769517	1.0034	0.05625
6	32694633	NA	2.19e-07	6:32694633:C:T	6:32694633:C:T	Sigs160.Wolf_MHC2.21978456	Expression Signature - MHC2 21978456	Suggestive	1	0.930047	1.07521	0.9992	0.997403	0.931093	1.06844	0.94	1.03565	0.955394	1.12265	0.394739	1.02573	0.948752	1.10894	0.5244	1.1328	0.989939	1.29628	0.069836	1.13883	0.997312	1.30043	0.05494
6	32694641	NA	2.35e-07	6:32694641:C:T	6:32694641:C:T	Sigs160.Wolf_MHC2.21978456	Expression Signature - MHC2 21978456	Suggestive	1	0.930047	1.07521	0.9992	1.0028	0.936135	1.07422	0.9367	0.965566	0.890739	1.04668	0.394613	0.975115	0.901939	1.05423	0.5274	0.882767	0.771436	1.01017	0.0698393	0.878271	0.769133	1.0029	0.05533
6	32694738	NA	2.15e-07	6:32694738:C:T	6:32694738:C:T	Sigs160.Wolf_MHC2.21978456	Expression Signature - MHC2 21978456	Suggestive	1.0002	0.930233	1.07543	0.9947	1.0028	0.936135	1.07422	0.9364	0.966053	0.891154	1.04725	0.401669	0.975798	0.902571	1.05497	0.5381	0.881632	0.7704	1.00892	0.067118	0.877393	0.768213	1.00209	0.05363
6	32694759	NA	2.51e-07	6:32694759:C:G	6:32694759:C:G	Sigs160.Wolf_MHC2.21978456	Expression Signature - MHC2 21978456	Suggestive	1.0002	0.930233	1.07543	0.995	1.0028	0.936135	1.07422	0.9371	0.965986	0.891091	1.04717	0.400725	0.9757	0.902481	1.05486	0.537	0.881709	0.770467	1.00901	0.0673096	0.877569	0.768367	1.00229	0.05391
6	32695022	NA	3.12e-07	6:32695022:C:T	6:32695022:C:T	Sigs160.Wolf_MHC2.21978456	Expression Signature - MHC2 21978456	Suggestive	1.0003	0.930326	1.07554	0.9945	1.0028	0.936135	1.07422	0.9359	0.965961	0.891066	1.04715	0.40039	0.9757	0.902481	1.05486	0.5373	0.881667	0.770427	1.00897	0.067214	0.877481	0.76829	1.00219	0.05383
6	32695082	NA	2.63e-07	6:32695082:A:G	6:32695082:A:G	Sigs160.Wolf_MHC2.21978456	Expression Signature - MHC2 21978456	Suggestive	1.0003	0.930326	1.07554	0.9946	1.0028	0.936135	1.07422	0.9359	0.96596	0.891065	1.04715	0.400375	0.9757	0.902481	1.05486	0.5372	0.88164	0.770403	1.00894	0.0671466	0.877481	0.76829	1.00219	0.05377
6	32695168	NA	2.63e-07	6:32695168:A:G	6:32695168:A:G	Sigs160.Wolf_MHC2.21978456	Expression Signature - MHC2 21978456	Suggestive	0.9997	0.929768	1.07489	0.9945	0.997204	0.930907	1.06822	0.9359	1.03524	0.954974	1.12225	0.400371	1.02491	0.947993	1.10806	0.5372	1.13423	0.991119	1.29799	0.0671952	1.13963	0.997814	1.30159	0.05381
6	32695256	NA	2.06e-07	6:32695256:A:G	6:32695256:A:G	Sigs160.Wolf_MHC2.21978456	Expression Signature - MHC2 21978456	Suggestive	1.00341	0.932483	1.07972	0.9279	1.00562	0.938024	1.07808	0.8739	0.973423	0.897304	1.056	0.516778	0.980983	0.906656	1.0614	0.6327	0.881586	0.769292	1.01027	0.0698319	0.876078	0.76601	1.00196	0.05338
6	32695264	NA	1.71e-07	6:32695264:C:T	6:32695264:C:T	Sigs160.Wolf_MHC2.21978456	Expression Signature - MHC2 21978456	Suggestive	0.998701	0.928657	1.07403	0.9711	1.0018	0.935016	1.07336	0.9596	0.971367	0.896001	1.05307	0.480856	0.978925	0.905286	1.05855	0.5939	0.885063	0.773266	1.01302	0.0763639	0.879589	0.769985	1.0048	0.05876
6	32695317	NA	2.21e-07	6:32695317:C:T	6:32695317:C:T	Sigs160.Wolf_MHC2.21978456	Expression Signature - MHC2 21978456	Suggestive	1.00955	0.939661	1.08463	0.7953	1.00331	0.937337	1.07392	0.9246	1.03348	0.954165	1.11938	0.419011	1.02727	0.950735	1.10996	0.4951	1.12458	0.98366	1.28568	0.0856474	1.12738	0.988064	1.28635	0.07482
6	32695394	NA	1.1e-07	6:32695394:A:T	6:32695394:A:T	Sigs160.Wolf_MHC2.21978456	Expression Signature - MHC2 21978456	Suggestive	1.01461	0.945482	1.08878	0.6866	1.02245	0.956158	1.09333	0.5166	0.989699	0.915051	1.07044	0.795819	0.998202	0.925105	1.07707	0.9631	0.936763	0.821345	1.0684	0.330172	0.937161	0.823121	1.067	0.3267
6	32695401	NA	3.22e-07	6:32695401:C:G	6:32695401:C:G	Sigs160.Wolf_MHC2.21978456	Expression Signature - MHC2 21978456	Suggestive	1.00341	0.933215	1.07888	0.9274	1.00702	0.940075	1.07874	0.8415	0.972066	0.896769	1.05369	0.491067	0.982947	0.909006	1.0629	0.6669	0.881781	0.770444	1.00921	0.0677121	0.87915	0.7696	1.00429	0.05773
6	32695432	NA	6.8e-07	6:32695432:C:T	6:32695432:C:T	Sigs160.Wolf_MHC2.21978456	Expression Signature - MHC2 21978456	Suggestive	1.0002	0.930233	1.07543	0.9953	0.996905	0.930628	1.0679	0.9296	1.03463	0.954383	1.12162	0.408641	1.0247	0.947618	1.10805	0.5402	1.13444	0.991269	1.29828	0.0668633	1.14099	0.999012	1.30315	0.05171
6	32695521	NA	2.92e-07	6:32695521:C:T	6:32695521:C:T	Sigs160.Wolf_MHC2.21978456	Expression Signature - MHC2 21978456	Suggestive	1.0003	0.930326	1.07554	0.994	1.0028	0.936135	1.07422	0.936	0.965984	0.891086	1.04718	0.400717	0.9757	0.902481	1.05486	0.5375	0.881684	0.770441	1.00899	0.0672603	0.877569	0.768367	1.00229	0.05388
6	32695975	NA	2.92e-07	6:32695975:G:T	6:32695975:G:T	Sigs160.Wolf_MHC2.21978456	Expression Signature - MHC2 21978456	Suggestive	1.0003	0.930326	1.07554	0.994	1.0028	0.936135	1.07422	0.9359	0.965997	0.891098	1.04719	0.400911	0.9757	0.902481	1.05486	0.5377	0.881636	0.770398	1.00894	0.0671405	0.877481	0.76829	1.00219	0.05379
6	32696039	NA	2.92e-07	6:32696039:A:T	6:32696039:A:T	Sigs160.Wolf_MHC2.21978456	Expression Signature - MHC2 21978456	Suggestive	0.9997	0.929768	1.07489	0.9939	0.997204	0.930907	1.06822	0.9359	1.03519	0.954928	1.1222	0.401005	1.0248	0.947898	1.10795	0.5378	1.13425	0.991139	1.29802	0.0671521	1.13963	0.997814	1.30159	0.0538
6	32696075	NA	2.92e-07	6:32696075:C:G	6:32696075:C:G	Sigs160.Wolf_MHC2.21978456	Expression Signature - MHC2 21978456	Suggestive	0.9997	0.929768	1.07489	0.9939	0.997204	0.930907	1.06822	0.9359	1.03519	0.954928	1.1222	0.401005	1.0248	0.947898	1.10795	0.5378	1.13425	0.991139	1.29802	0.0671521	1.13963	0.997814	1.30159	0.0538
6	32696157	NA	2.92e-07	6:32696157:A:C	6:32696157:A:C	Sigs160.Wolf_MHC2.21978456	Expression Signature - MHC2 21978456	Suggestive	1.0003	0.930326	1.07554	0.9939	1.0028	0.936135	1.07422	0.9359	0.966001	0.891102	1.0472	0.400972	0.9757	0.902481	1.05486	0.5378	0.881642	0.770403	1.00894	0.0671567	0.877481	0.76829	1.00219	0.0538
6	32696238	NA	2.68e-07	6:32696238:C:T	6:32696238:C:T	Sigs160.Wolf_MHC2.21978456	Expression Signature - MHC2 21978456	Suggestive	0.9997	0.929768	1.07489	0.994	0.997104	0.930814	1.06812	0.935	1.0352	0.954936	1.12221	0.400896	1.0248	0.947898	1.10795	0.5387	1.13426	0.991149	1.29804	0.0671316	1.13963	0.997814	1.30159	0.05368
6	32696354	NA	2.92e-07	6:32696354:C:G	6:32696354:C:G	Sigs160.Wolf_MHC2.21978456	Expression Signature - MHC2 21978456	Suggestive	1.0003	0.930326	1.07554	0.9939	1.0028	0.936135	1.07422	0.9359	0.965998	0.891098	1.04719	0.40092	0.9757	0.902481	1.05486	0.5377	0.881625	0.770389	1.00892	0.0671154	0.877481	0.76829	1.00219	0.05377
6	32696753	NA	4.35e-07	6:32696753:A:G	6:32696753:A:G	Sigs160.Wolf_MHC2.21978456	Expression Signature - MHC2 21978456	Suggestive	1.0022	0.932461	1.07716	0.9531	1.00763	0.940823	1.07918	0.8289	0.969597	0.89496	1.05046	0.450035	0.979513	0.906362	1.05857	0.6022	0.891799	0.780099	1.01949	0.0934967	0.889941	0.779964	1.01543	0.08335
6	32697100	NA	2.96e-07	6:32697100:A:G	6:32697100:A:G	Sigs160.Wolf_MHC2.21978456	Expression Signature - MHC2 21978456	Suggestive	1.001	0.930795	1.0765	0.9778	1.00351	0.936607	1.07518	0.9216	0.966526	0.89155	1.04781	0.408637	0.976286	0.902845	1.0557	0.5465	0.880607	0.769453	1.00782	0.064765	0.876516	0.767445	1.00109	0.05184
6	32697382	NA	1.06e-07	6:32697382:C:T	6:32697382:C:T	Sigs160.Wolf_MHC2.21978456	Expression Signature - MHC2 21978456	Suggestive	0.986591	0.912733	1.06643	0.7329	0.988467	0.91824	1.06406	0.7568	0.963403	0.88356	1.05046	0.398374	0.974238	0.896196	1.05908	0.5398	0.915158	0.792478	1.05683	0.227314	0.905199	0.785754	1.0428	0.1678
6	32697426	NA	3.05e-07	6:32697426:A:G	6:32697426:A:G	Sigs160.Wolf_MHC2.21978456	Expression Signature - MHC2 21978456	Suggestive	0.999	0.928935	1.07435	0.9777	0.996606	0.930166	1.06779	0.9231	1.03463	0.954374	1.12164	0.408639	1.02439	0.947334	1.10772	0.5455	1.13559	0.992248	1.29963	0.0647551	1.14099	0.999012	1.30315	0.05163
6	32697807	NA	2.96e-07	6:32697807:C:T	6:32697807:C:T	Sigs160.Wolf_MHC2.21978456	Expression Signature - MHC2 21978456	Suggestive	1.0011	0.930888	1.07661	0.9768	1.00351	0.936607	1.07518	0.921	0.966554	0.891573	1.04784	0.409045	0.976188	0.902755	1.05559	0.5458	0.880444	0.769307	1.00764	0.0643843	0.876253	0.767215	1.00079	0.05136
6	32697887	NA	2.96e-07	6:32697887:C:T	6:32697887:C:T	Sigs160.Wolf_MHC2.21978456	Expression Signature - MHC2 21978456	Suggestive	1.0011	0.930888	1.07661	0.9768	1.00351	0.936607	1.07518	0.9209	0.966556	0.891575	1.04784	0.409078	0.976188	0.902755	1.05559	0.5459	0.880438	0.769302	1.00763	0.0643704	0.876253	0.767215	1.00079	0.05133
6	32697907	NA	2.96e-07	6:32697907:C:T	6:32697907:C:T	Sigs160.Wolf_MHC2.21978456	Expression Signature - MHC2 21978456	Suggestive	1.0011	0.930888	1.07661	0.9767	1.00351	0.936607	1.07518	0.9209	0.966557	0.891577	1.04784	0.409098	0.976188	0.902755	1.05559	0.5459	0.880438	0.769302	1.00763	0.0643699	0.876253	0.767215	1.00079	0.05133
6	32697943	NA	3.31e-07	6:32697943:C:T	6:32697943:C:T	Sigs160.Wolf_MHC2.21978456	Expression Signature - MHC2 21978456	Suggestive	0.997403	0.927632	1.07242	0.9439	0.993521	0.927469	1.06428	0.8542	1.03878	0.958422	1.12587	0.354441	1.02552	0.948562	1.10872	0.5263	1.1328	0.990118	1.29603	0.0694608	1.13542	0.994324	1.29653	0.06059
6	32697964	NA	6.48e-07	6:32697964:A:G	6:32697964:A:G	Sigs160.Wolf_MHC2.21978456	Expression Signature - MHC2 21978456	Suggestive	0.9995	0.929582	1.07468	0.9885	0.992727	0.926727	1.06343	0.8364	1.03168	0.951715	1.11836	0.448733	1.01847	0.94204	1.1011	0.6463	1.14341	0.999171	1.30848	0.0514223	1.14328	1.00101	1.30576	0.04818
6	32697999	NA	3.68e-07	6:32697999:A:T	6:32697999:A:T	Sigs160.Wolf_MHC2.21978456	Expression Signature - MHC2 21978456	Suggestive	1.0006	0.930423	1.07607	0.9869	1.0028	0.935951	1.07443	0.9362	0.966911	0.891899	1.04823	0.414178	0.976676	0.903207	1.05612	0.5533	0.88115	0.769923	1.00845	0.0660859	0.876341	0.767292	1.00089	0.05144
6	32698098	NA	2.56e-07	6:32698098:C:T	6:32698098:C:T	Sigs160.Wolf_MHC2.21978456	Expression Signature - MHC2 21978456	Suggestive	1.001	0.930795	1.0765	0.9778	1.00341	0.936513	1.07508	0.923	0.966549	0.891571	1.04783	0.408955	0.976188	0.902755	1.05559	0.5461	0.880683	0.769521	1.0079	0.0649454	0.876429	0.767369	1.00099	0.05175
6	32698099	NA	2.56e-07	6:32698099:A:G	6:32698099:A:G	Sigs160.Wolf_MHC2.21978456	Expression Signature - MHC2 21978456	Suggestive	0.999	0.928935	1.07435	0.9779	0.996606	0.930166	1.06779	0.923	1.03461	0.95435	1.12161	0.408983	1.02439	0.947334	1.10772	0.5462	1.13548	0.992158	1.29951	0.0649452	1.14099	0.999012	1.30315	0.05175
6	32698276	NA	1.36e-07	6:32698276:C:T	6:32698276:C:T	Sigs160.Wolf_MHC2.21978456	Expression Signature - MHC2 21978456	Suggestive	1.001	0.930795	1.0765	0.9782	1.00421	0.937262	1.07594	0.905	0.966527	0.891553	1.04781	0.408647	0.977262	0.903926	1.05655	0.5644	0.880627	0.769473	1.00784	0.0648071	0.874415	0.765756	0.998493	0.04766
6	32698285	NA	4.78e-08	6:32698285:A:G	6:32698285:A:G	Sigs160.Wolf_MHC2.21978456	Expression Signature - MHC2 21978456	GW Significant	0.986393	0.91255	1.06621	0.7289	0.992925	0.922382	1.06886	0.8506	0.963215	0.883394	1.05025	0.395873	0.976188	0.89799	1.0612	0.5709	0.915549	0.792823	1.05727	0.229531	0.907193	0.787484	1.0451	0.1771
6	32698322	NA	2.4e-07	6:32698322:A:C	6:32698322:A:C	Sigs160.Wolf_MHC2.21978456	Expression Signature - MHC2 21978456	Suggestive	1.001	0.930795	1.0765	0.9792	1.00351	0.936607	1.07518	0.9209	0.966492	0.891522	1.04777	0.408134	0.976188	0.902755	1.05559	0.5447	0.88068	0.769521	1.0079	0.0649282	0.876429	0.767369	1.00099	0.05174
6	32698369	NA	1.72e-07	6:32698369:C:T	6:32698369:C:T	Sigs160.Wolf_MHC2.21978456	Expression Signature - MHC2 21978456	Suggestive	1.0006	0.93097	1.07544	0.9874	1.00361	0.937251	1.07466	0.9181	0.966685	0.89218	1.04741	0.407753	0.972777	0.90013	1.05129	0.4859	0.871287	0.761957	0.996304	0.0439963	0.868229	0.760785	0.990846	0.03606
6	32698417	NA	2.72e-07	6:32698417:A:G	6:32698417:A:G	Sigs160.Wolf_MHC2.21978456	Expression Signature - MHC2 21978456	Suggestive	1.0005	0.930512	1.07575	0.9883	0.995709	0.929512	1.06662	0.9025	1.03341	0.953314	1.12023	0.424735	1.02092	0.944303	1.10374	0.6028	1.13274	0.989862	1.29624	0.0700062	1.13406	0.992937	1.29523	0.06335
6	32698421	NA	2.93e-07	6:32698421:C:T	6:32698421:C:T	Sigs160.Wolf_MHC2.21978456	Expression Signature - MHC2 21978456	Suggestive	0.9995	0.929582	1.07468	0.9884	1.00411	0.937352	1.07562	0.9061	0.967678	0.892681	1.04898	0.424784	0.979513	0.906007	1.05898	0.6037	0.882786	0.771439	1.01021	0.0699267	0.881439	0.771755	1.00671	0.06254
6	32698457	NA	2.53e-07	6:32698457:A:G	6:32698457:A:G	Sigs160.Wolf_MHC2.21978456	Expression Signature - MHC2 21978456	Suggestive	0.999	0.928935	1.07435	0.9779	0.996606	0.930166	1.06779	0.9231	1.03462	0.954368	1.12163	0.408742	1.02439	0.947334	1.10772	0.546	1.13558	0.992242	1.29962	0.0647667	1.14099	0.999012	1.30315	0.05166
6	32698589	NA	2.6e-07	6:32698589:C:G	6:32698589:C:G	Sigs160.Wolf_MHC2.21978456	Expression Signature - MHC2 21978456	Suggestive	1.0019	0.931633	1.07747	0.9597	1.00421	0.937262	1.07594	0.9048	0.967163	0.892124	1.04851	0.417845	0.976774	0.903297	1.05623	0.5563	0.879512	0.768478	1.00659	0.0622349	0.875378	0.766448	0.999788	0.0496
6	32698686	NA	1.09e-07	6:32698686:A:T	6:32698686:A:T	Sigs160.Wolf_MHC2.21978456	Expression Signature - MHC2 21978456	Suggestive	0.987479	0.913555	1.06739	0.7509	0.989258	0.918975	1.06492	0.7733	0.964018	0.884099	1.05116	0.406659	0.974822	0.896734	1.05971	0.5496	0.913561	0.79106	1.05503	0.218434	0.903752	0.784497	1.04114	0.1609
6	32698899	NA	1.14e-07	6:32698899:A:G	6:32698899:A:G	Sigs160.Wolf_MHC2.21978456	Expression Signature - MHC2 21978456	Suggestive	1.01268	0.936869	1.09463	0.7512	1.01086	0.939041	1.08817	0.7731	1.03741	0.951407	1.13119	0.405594	1.02593	0.943748	1.11527	0.5485	1.09341	0.946785	1.26273	0.224138	1.10539	0.95953	1.27343	0.1654
6	32698960	NA	3.74e-07	6:32698960:A:C	6:32698960:A:C	Sigs160.Wolf_MHC2.21978456	Expression Signature - MHC2 21978456	Suggestive	0.995709	0.926057	1.0706	0.9085	0.993521	0.927469	1.06428	0.854	1.035	0.954737	1.12201	0.403622	1.0248	0.947713	1.10816	0.5394	1.13316	0.990198	1.29677	0.0692425	1.13871	0.997016	1.30055	0.0553
6	32699054	NA	7.08e-10	6:32699054:C:G	6:32699054:C:G	Sigs160.Wolf_MHC2.21978456	Expression Signature - MHC2 21978456	GW Significant	0.994217	0.923763	1.07004	0.8769	0.995908	0.928605	1.06809	0.9095	1.03386	0.952728	1.1219	0.424601	1.02194	0.944137	1.10615	0.5905	1.05529	0.921796	1.20812	0.435452	1.06194	0.929434	1.21334	0.3765
6	32699116	NA	2.23e-07	6:32699116:C:T	6:32699116:C:T	Sigs160.Wolf_MHC2.21978456	Expression Signature - MHC2 21978456	Suggestive	0.9996	0.929675	1.07478	0.9903	1.0021	0.93548	1.07347	0.953	0.967311	0.892375	1.04854	0.419246	0.977653	0.904287	1.05697	0.5702	0.876876	0.766325	1.00338	0.0560045	0.873279	0.764761	0.997196	0.04541
6	32699325	NA	6.19e-13	6:32699325:A:G	6:32699325:A:G	Sigs160.Wolf_MHC2.21978456	Expression Signature - MHC2 21978456	GW Significant	0.86459	0.718688	1.04011	0.1228	0.924502	0.78925	1.08293	0.3306	1.02261	0.832221	1.25655	0.831583	1.03107	0.853891	1.24502	0.7509	0.824684	0.575646	1.18146	0.293314	0.804849	0.571376	1.13372	0.2143
6	32699569	NA	3.79e-07	6:32699569:A:G	6:32699569:A:G	Sigs160.Wolf_MHC2.21978456	Expression Signature - MHC2 21978456	Suggestive	0.998002	0.928007	1.07328	0.9564	0.99561	0.929236	1.06672	0.9013	1.03381	0.953602	1.12077	0.419745	1.02368	0.946671	1.10695	0.5577	1.13717	0.993606	1.30147	0.0619231	1.14271	1.00051	1.30511	0.04914
6	32699904	NA	3.84e-07	6:32699904:G:T	6:32699904:G:T	Sigs160.Wolf_MHC2.21978456	Expression Signature - MHC2 21978456	Suggestive	0.998002	0.928007	1.07328	0.9565	0.995709	0.929329	1.06683	0.9017	1.03381	0.953597	1.12076	0.419817	1.02368	0.946671	1.10695	0.558	1.13719	0.993624	1.3015	0.0618881	1.14271	1.00051	1.30511	0.04917
6	32699963	NA	4.44e-07	6:32699963:C:T	6:32699963:C:T	Sigs160.Wolf_MHC2.21978456	Expression Signature - MHC2 21978456	Suggestive	1.002	0.931726	1.07758	0.9564	1.00431	0.937356	1.07604	0.9025	0.967301	0.892252	1.04866	0.419846	0.976969	0.903478	1.05644	0.5589	0.879363	0.768347	1.00642	0.0618915	0.875202	0.766295	0.999588	0.04933
6	32700295	NA	4.44e-07	6:32700295:G:T	6:32700295:G:T	Sigs160.Wolf_MHC2.21978456	Expression Signature - MHC2 21978456	Suggestive	1.002	0.931726	1.07758	0.9563	1.00431	0.937356	1.07604	0.9025	0.967306	0.892256	1.04867	0.419904	0.976969	0.903478	1.05644	0.5585	0.879312	0.768303	1.00636	0.0617742	0.875115	0.766218	0.999488	0.04917
6	32700700	NA	4.44e-07	6:32700700:C:T	6:32700700:C:T	Sigs160.Wolf_MHC2.21978456	Expression Signature - MHC2 21978456	Suggestive	1.0021	0.93182	1.07769	0.9551	1.00441	0.93745	1.07615	0.9007	0.967341	0.892288	1.04871	0.420415	0.976969	0.903478	1.05644	0.559	0.879256	0.768253	1.0063	0.0616465	0.875115	0.766218	0.999488	0.0491
6	32700741	NA	2.93e-07	6:32700741:C:T	6:32700741:C:T	Sigs160.Wolf_MHC2.21978456	Expression Signature - MHC2 21978456	Suggestive	1.0021	0.93182	1.07769	0.9551	1.00733	0.940172	1.07928	0.8349	0.967364	0.892309	1.04873	0.420752	0.976872	0.903387	1.05633	0.5576	0.879245	0.768243	1.00629	0.0616228	0.876516	0.767445	1.00109	0.0518
6	32701064	NA	3.45e-07	6:32701064:C:T	6:32701064:C:T	Sigs160.Wolf_MHC2.21978456	Expression Signature - MHC2 21978456	Suggestive	1.0021	0.93182	1.07769	0.9546	1.00441	0.93745	1.07615	0.9	0.967338	0.892286	1.0487	0.420376	0.977067	0.903568	1.05654	0.56	0.879239	0.768238	1.00628	0.0616048	0.875027	0.766142	0.999388	0.04891
6	32701271	NA	4.24e-07	6:32701271:A:G	6:32701271:A:G	Sigs160.Wolf_MHC2.21978456	Expression Signature - MHC2 21978456	Suggestive	1.0019	0.931816	1.07726	0.9584	1.0021	0.93548	1.07347	0.9514	0.965777	0.890875	1.04698	0.397956	0.971611	0.898698	1.05044	0.4698	0.879348	0.768371	1.00635	0.061763	0.872755	0.764152	0.996793	0.04465
6	32701760	NA	3.81e-07	6:32701760:A:T	6:32701760:A:T	Sigs160.Wolf_MHC2.21978456	Expression Signature - MHC2 21978456	Suggestive	0.997902	0.927914	1.07317	0.9545	0.99561	0.929236	1.06672	0.9007	1.03377	0.953565	1.12072	0.420288	1.02357	0.946576	1.10683	0.5588	1.13735	0.993767	1.30169	0.061596	1.14271	1.00051	1.30511	0.04906
6	32702422	NA	9.67e-08	6:32702422:A:G	6:32702422:A:G	Sigs160.Wolf_MHC2.21978456	Expression Signature - MHC2 21978456	Suggestive	1.01248	0.936681	1.09441	0.7552	1.01025	0.938478	1.08752	0.7866	1.03704	0.951073	1.13077	0.410167	1.02614	0.943937	1.11549	0.5444	1.09584	0.948898	1.26553	0.212803	1.10749	0.961355	1.27585	0.1574
6	32702470	NA	2.63e-07	6:32702470:C:T	6:32702470:C:T	Sigs160.Wolf_MHC2.21978456	Expression Signature - MHC2 21978456	Suggestive	0.998102	0.9281	1.07338	0.9592	0.99551	0.929144	1.06662	0.8982	1.03399	0.953766	1.12096	0.41735	1.02409	0.947049	1.10739	0.5498	1.1372	0.99363	1.30151	0.0618731	1.14214	1.00001	1.30446	0.04999
6	32702498	NA	9.51e-08	6:32702498:C:T	6:32702498:C:T	Sigs160.Wolf_MHC2.21978456	Expression Signature - MHC2 21978456	Suggestive	1.01248	0.936681	1.09441	0.755	1.01066	0.938853	1.08795	0.777	1.037	0.951029	1.13074	0.410703	1.02552	0.943371	1.11482	0.5541	1.09465	0.947864	1.26416	0.218293	1.10661	0.960586	1.27483	0.1607
6	32702527	NA	3.05e-07	6:32702527:C:T	6:32702527:C:T	Sigs160.Wolf_MHC2.21978456	Expression Signature - MHC2 21978456	Suggestive	0.997902	0.927914	1.07317	0.9548	0.99561	0.929236	1.06672	0.9006	1.03379	0.95358	1.12074	0.420064	1.02357	0.946576	1.10683	0.5587	1.13745	0.993847	1.3018	0.0614326	1.14282	1.00061	1.30524	0.04892
6	32702562	NA	3.38e-09	6:32702562:A:G	6:32702562:A:G	Sigs160.Wolf_MHC2.21978456	Expression Signature - MHC2 21978456	GW Significant	1.01715	0.948778	1.09044	0.631	1.01633	0.951184	1.08594	0.631	0.969278	0.897225	1.04712	0.428568	0.979611	0.908944	1.05577	0.589	0.910897	0.801173	1.03565	0.154121	0.909737	0.801544	1.03253	0.1431
6	32702629	NA	3.11e-07	6:32702629:A:T	6:32702629:A:T	Sigs160.Wolf_MHC2.21978456	Expression Signature - MHC2 21978456	Suggestive	1.0021	0.93182	1.07769	0.955	1.00441	0.93745	1.07615	0.9006	0.967314	0.892262	1.04868	0.420029	0.976969	0.903478	1.05644	0.5586	0.87917	0.768177	1.0062	0.0614516	0.875027	0.766142	0.999388	0.04894
6	32702813	NA	3.3e-07	6:32702813:C:T	6:32702813:C:T	Sigs160.Wolf_MHC2.21978456	Expression Signature - MHC2 21978456	Suggestive	1.0021	0.93182	1.07769	0.955	1.00441	0.93745	1.07615	0.9006	0.967313	0.892261	1.04868	0.420015	0.976969	0.903478	1.05644	0.5586	0.879167	0.768174	1.0062	0.0614466	0.875027	0.766142	0.999388	0.04894
6	32702891	NA	3.3e-07	6:32702891:A:G	6:32702891:A:G	Sigs160.Wolf_MHC2.21978456	Expression Signature - MHC2 21978456	Suggestive	1.0021	0.93182	1.07769	0.955	1.00441	0.93745	1.07615	0.9006	0.967313	0.892261	1.04868	0.420015	0.976969	0.903478	1.05644	0.5586	0.879167	0.768174	1.0062	0.0614466	0.875027	0.766142	0.999388	0.04894
6	32702930	NA	3.3e-07	6:32702930:C:T	6:32702930:C:T	Sigs160.Wolf_MHC2.21978456	Expression Signature - MHC2 21978456	Suggestive	0.997703	0.927729	1.07295	0.9502	0.995411	0.929051	1.06651	0.8966	1.03361	0.953419	1.12055	0.42245	1.02347	0.946481	1.10672	0.5613	1.13772	0.99409	1.3021	0.0609436	1.14305	1.00081	1.3055	0.04853
6	32702946	NA	3.3e-07	6:32702946:C:G	6:32702946:C:G	Sigs160.Wolf_MHC2.21978456	Expression Signature - MHC2 21978456	Suggestive	0.997902	0.927914	1.07317	0.9546	0.99561	0.929236	1.06672	0.9007	1.03378	0.953569	1.12073	0.42023	1.02357	0.946576	1.10683	0.5588	1.13735	0.993763	1.30168	0.0616039	1.14271	1.00051	1.30511	0.04906
6	32703021	NA	1.06e-07	6:32703021:A:G	6:32703021:A:G	Sigs160.Wolf_MHC2.21978456	Expression Signature - MHC2 21978456	Suggestive	1.01238	0.936588	1.0943	0.7561	1.01066	0.938853	1.08795	0.7787	1.037	0.95103	1.13073	0.410701	1.02552	0.943371	1.11482	0.5541	1.09462	0.947849	1.26413	0.218381	1.10661	0.960586	1.27483	0.1608
6	32703186	NA	3.57e-07	6:32703186:A:G	6:32703186:A:G	Sigs160.Wolf_MHC2.21978456	Expression Signature - MHC2 21978456	Suggestive	1.0021	0.93182	1.07769	0.9545	1.00441	0.93745	1.07615	0.9007	0.967333	0.892281	1.0487	0.4203	0.976969	0.903478	1.05644	0.5589	0.87923	0.768231	1.00627	0.0615859	0.875115	0.766218	0.999488	0.04905
6	32703206	NA	1.08e-07	6:32703206:A:G	6:32703206:A:G	Sigs160.Wolf_MHC2.21978456	Expression Signature - MHC2 21978456	Suggestive	0.987677	0.913737	1.0676	0.7555	0.989456	0.919159	1.06513	0.7769	0.964335	0.88439	1.05151	0.410872	0.975115	0.897003	1.06003	0.5543	0.913594	0.79109	1.05507	0.218608	0.903752	0.784497	1.04114	0.1609
6	32703237	NA	3.36e-07	6:32703237:A:G	6:32703237:A:G	Sigs160.Wolf_MHC2.21978456	Expression Signature - MHC2 21978456	Suggestive	1.0028	0.932472	1.07844	0.9391	1.00501	0.938013	1.0768	0.8865	0.966391	0.891423	1.04766	0.406733	0.97609	0.902665	1.05549	0.5435	0.881015	0.769809	1.00828	0.0657468	0.876779	0.767676	1.00139	0.05244
6	32703591	NA	1.24e-07	6:32703591:C:T	6:32703591:C:T	Sigs160.Wolf_MHC2.21978456	Expression Signature - MHC2 21978456	Suggestive	1.01238	0.936588	1.0943	0.7564	1.01066	0.938853	1.08795	0.7787	1.03698	0.951016	1.13071	0.410897	1.02552	0.943371	1.11482	0.5543	1.09464	0.947865	1.26415	0.218299	1.10661	0.960586	1.27483	0.1607
6	32704326	NA	1.24e-07	6:32704326:A:T	6:32704326:A:T	Sigs160.Wolf_MHC2.21978456	Expression Signature - MHC2 21978456	Suggestive	0.987775	0.913829	1.06771	0.7564	0.989456	0.919159	1.06513	0.7787	0.964338	0.884396	1.05151	0.410892	0.975115	0.897003	1.06003	0.5543	0.913538	0.791045	1.055	0.218284	0.903662	0.784419	1.04103	0.1607
6	32705002	NA	1.22e-07	6:32705002:C:T	6:32705002:C:T	Sigs160.Wolf_MHC2.21978456	Expression Signature - MHC2 21978456	Suggestive	1.01238	0.936588	1.0943	0.7575	1.01066	0.938853	1.08795	0.7783	1.03689	0.950938	1.13062	0.411966	1.02542	0.943276	1.11471	0.5559	1.09466	0.947879	1.26416	0.218228	1.10661	0.960586	1.27483	0.1605
6	32706234	NA	1.05e-07	6:32706234:A:G	6:32706234:A:G	Sigs160.Wolf_MHC2.21978456	Expression Signature - MHC2 21978456	Suggestive	1.01197	0.936213	1.09386	0.7634	1.01025	0.938478	1.08752	0.785	1.03669	0.950757	1.1304	0.414455	1.02511	0.942993	1.11438	0.5606	1.09511	0.948276	1.26468	0.216111	1.10716	0.961066	1.27547	0.1585
6	32706334	NA	1.05e-07	6:32706334:A:G	6:32706334:A:G	Sigs160.Wolf_MHC2.21978456	Expression Signature - MHC2 21978456	Suggestive	0.987874	0.91392	1.06781	0.7579	0.989555	0.919251	1.06524	0.7795	0.964387	0.884441	1.05156	0.411551	0.97531	0.897182	1.06024	0.5573	0.913448	0.790967	1.05489	0.217778	0.903481	0.784262	1.04082	0.1598
6	32706441	NA	1.05e-07	6:32706441:A:T	6:32706441:A:T	Sigs160.Wolf_MHC2.21978456	Expression Signature - MHC2 21978456	Suggestive	0.987874	0.91392	1.06781	0.7577	0.989555	0.919251	1.06524	0.7795	0.964379	0.884433	1.05155	0.411446	0.97531	0.897182	1.06024	0.5571	0.91345	0.790968	1.0549	0.217792	0.903481	0.784262	1.04082	0.1598
6	32706478	NA	1.05e-07	6:32706478:C:T	6:32706478:C:T	Sigs160.Wolf_MHC2.21978456	Expression Signature - MHC2 21978456	Suggestive	1.01227	0.936494	1.09419	0.7577	1.01056	0.938759	1.08784	0.7795	1.03694	0.950977	1.13067	0.411428	1.02532	0.943182	1.1146	0.5571	1.09474	0.947954	1.26427	0.217819	1.10683	0.960778	1.27508	0.1598
6	32706480	NA	1.05e-07	6:32706480:C:T	6:32706480:C:T	Sigs160.Wolf_MHC2.21978456	Expression Signature - MHC2 21978456	Suggestive	1.01227	0.936494	1.09419	0.7577	1.01056	0.938759	1.08784	0.7797	1.03694	0.950977	1.13067	0.411428	1.02532	0.943182	1.1146	0.5571	1.09474	0.947954	1.26427	0.217819	1.10683	0.960778	1.27508	0.1598
6	32708338	NA	8.3e-08	6:32708338:C:T	6:32708338:C:T	Sigs160.Wolf_MHC2.21978456	Expression Signature - MHC2 21978456	Suggestive	0.98738	0.913463	1.06728	0.7496	0.989654	0.919343	1.06534	0.7817	0.964101	0.884154	1.05128	0.407876	0.97414	0.896107	1.05897	0.5382	0.91201	0.789683	1.05329	0.210035	0.900415	0.781447	1.03749	0.1464
6	32708467	NA	8.3e-08	6:32708467:A:T	6:32708467:A:T	Sigs160.Wolf_MHC2.21978456	Expression Signature - MHC2 21978456	Suggestive	1.01278	0.936963	1.09473	0.7499	1.01045	0.938666	1.08773	0.7818	1.03723	0.951222	1.13102	0.407904	1.02655	0.944315	1.11594	0.5382	1.09653	0.949451	1.26639	0.209814	1.11071	0.963958	1.27981	0.1462
6	32708504	NA	8.3e-08	6:32708504:C:G	6:32708504:C:G	Sigs160.Wolf_MHC2.21978456	Expression Signature - MHC2 21978456	Suggestive	0.98738	0.913463	1.06728	0.7499	0.989654	0.919343	1.06534	0.7817	0.964101	0.884154	1.05128	0.407884	0.97414	0.896107	1.05897	0.5382	0.911975	0.789651	1.05325	0.209846	0.900325	0.781369	1.03739	0.1462
6	32708736	NA	8.3e-08	6:32708736:C:T	6:32708736:C:T	Sigs160.Wolf_MHC2.21978456	Expression Signature - MHC2 21978456	Suggestive	0.98738	0.913463	1.06728	0.7498	0.989654	0.919343	1.06534	0.7818	0.964091	0.884144	1.05127	0.407753	0.974043	0.896017	1.05886	0.5381	0.911963	0.78964	1.05324	0.209792	0.900325	0.781369	1.03739	0.1462
6	32708774	NA	9.28e-08	6:32708774:A:G	6:32708774:A:G	Sigs160.Wolf_MHC2.21978456	Expression Signature - MHC2 21978456	Suggestive	0.98738	0.913463	1.06728	0.7497	0.989654	0.919343	1.06534	0.7818	0.964096	0.884149	1.05127	0.407817	0.974043	0.896017	1.05886	0.5381	0.911958	0.789634	1.05323	0.209764	0.900325	0.781369	1.03739	0.1462
6	32709309	NA	9.73e-08	6:32709309:A:G	6:32709309:A:G	Sigs160.Wolf_MHC2.21978456	Expression Signature - MHC2 21978456	Suggestive	0.98738	0.913463	1.06728	0.7493	0.989555	0.919251	1.06524	0.7804	0.964091	0.884144	1.05127	0.407758	0.973945	0.895927	1.05876	0.5364	0.91193	0.789607	1.0532	0.209631	0.900325	0.781369	1.03739	0.146
6	32709363	NA	9.73e-08	6:32709363:A:G	6:32709363:A:G	Sigs160.Wolf_MHC2.21978456	Expression Signature - MHC2 21978456	Suggestive	1.01278	0.936963	1.09473	0.7493	1.01045	0.938666	1.08773	0.7819	1.03727	0.951256	1.13107	0.407434	1.02665	0.944409	1.11605	0.5377	1.09653	0.949444	1.26641	0.209835	1.11071	0.963958	1.27981	0.1462
6	32709370	NA	9.73e-08	6:32709370:C:T	6:32709370:C:T	Sigs160.Wolf_MHC2.21978456	Expression Signature - MHC2 21978456	Suggestive	0.98738	0.913463	1.06728	0.7492	0.989555	0.919251	1.06524	0.7804	0.964064	0.884118	1.05124	0.407408	0.973945	0.895927	1.05876	0.536	0.911957	0.789627	1.05324	0.209783	0.900325	0.781369	1.03739	0.1461
6	32710119	NA	4.89e-07	6:32710119:A:T	6:32710119:A:T	Sigs160.Wolf_MHC2.21978456	Expression Signature - MHC2 21978456	Suggestive	1.00481	0.936356	1.07827	0.8935	1.00361	0.938722	1.07298	0.9149	0.941781	0.87066	1.01871	0.134458	0.944783	0.875598	1.01943	0.1429	0.836194	0.733562	0.953184	0.00741368	0.82729	0.72719	0.94117	0.00399
6	32710370	NA	8.79e-08	6:32710370:G:T	6:32710370:G:T	Sigs160.Wolf_MHC2.21978456	Expression Signature - MHC2 21978456	Suggestive	1.0025	0.931644	1.07875	0.9472	1.0025	0.935304	1.07453	0.9433	0.949925	0.875649	1.0305	0.216319	0.956954	0.884448	1.0354	0.2728	0.858873	0.749594	0.984084	0.0284465	0.85274	0.745897	0.974889	0.01978
6	32710377	NA	8.79e-08	6:32710377:C:T	6:32710377:C:T	Sigs160.Wolf_MHC2.21978456	Expression Signature - MHC2 21978456	Suggestive	1.0025	0.931644	1.07875	0.9474	1.0025	0.935304	1.07453	0.9433	0.94988	0.875602	1.03046	0.215939	0.956858	0.884359	1.0353	0.2723	0.85892	0.749629	0.984146	0.0285137	0.852826	0.745825	0.975177	0.01983
6	32712666	NA	7.9e-13	6:32712666:C:T	6:32712666:C:T	Sigs160.Wolf_MHC2.21978456	Expression Signature - MHC2 21978456	GW Significant	1.17398	0.975103	1.41342	0.09033	1.0885	0.928163	1.27653	0.2971	0.989173	0.804322	1.21651	0.917863	0.987084	0.81602	1.19401	0.8936	1.22936	0.85648	1.76457	0.262788	1.27583	0.903077	1.80245	0.167
6	32713188	NA	1.3e-07	6:32713188:C:T	6:32713188:C:T	Sigs160.Wolf_MHC2.21978456	Expression Signature - MHC2 21978456	Suggestive	1.01694	0.940812	1.09923	0.6726	1.01664	0.944409	1.09439	0.6607	1.04126	0.95484	1.1355	0.36048	1.0351	0.951998	1.12546	0.4189	1.09777	0.950402	1.26798	0.204686	1.11527	0.967918	1.28506	0.1314
6	32715414	NA	1.04e-07	6:32715414:A:G	6:32715414:A:G	Sigs160.Wolf_MHC2.21978456	Expression Signature - MHC2 21978456	Suggestive	0.983242	0.909457	1.06301	0.6701	0.9859	0.915677	1.06151	0.7064	0.962477	0.882519	1.04968	0.387523	0.972583	0.894499	1.05748	0.515	0.910392	0.788079	1.05169	0.202182	0.898795	0.779889	1.03583	0.1403
6	32716022	NA	2.14e-07	6:32716022:A:G	6:32716022:A:G	Sigs160.Wolf_MHC2.21978456	Expression Signature - MHC2 21978456	Suggestive	1.01755	0.941377	1.09989	0.661	1.01715	0.944881	1.09494	0.65	1.04051	0.954149	1.13469	0.369113	1.03438	0.951332	1.12467	0.4277	1.09858	0.9511	1.26893	0.201135	1.11605	0.968596	1.28596	0.129
6	32719028	NA	1.83e-07	6:32719028:A:G	6:32719028:A:G	Sigs160.Wolf_MHC2.21978456	Expression Signature - MHC2 21978456	Suggestive	1.01786	0.941475	1.10044	0.6554	1.01501	0.942714	1.09285	0.6921	1.03795	0.951727	1.13199	0.399954	1.02727	0.944791	1.11694	0.5292	1.09937	0.951671	1.26998	0.198088	1.11349	0.966181	1.28326	0.1374
6	32721392	NA	1.46e-07	6:32721392:A:G	6:32721392:A:G	Sigs160.Wolf_MHC2.21978456	Expression Signature - MHC2 21978456	Suggestive	1.01025	0.934989	1.09157	0.7968	1.00823	0.93697	1.08492	0.8259	1.02356	0.939038	1.11569	0.596469	1.0141	0.933047	1.10219	0.7422	1.08491	0.940016	1.25215	0.265161	1.07026	0.932316	1.22861	0.3348
6	32721502	NA	1.46e-07	6:32721502:G:T	6:32721502:G:T	Sigs160.Wolf_MHC2.21978456	Expression Signature - MHC2 21978456	Suggestive	1.01025	0.934989	1.09157	0.7967	1.00823	0.93697	1.08492	0.826	1.02352	0.939001	1.11564	0.597112	1.014	0.932953	1.10208	0.7429	1.08494	0.940039	1.25217	0.265022	1.07015	0.932222	1.22849	0.3349
6	32721510	NA	1.36e-07	6:32721510:A:C	6:32721510:A:C	Sigs160.Wolf_MHC2.21978456	Expression Signature - MHC2 21978456	Suggestive	0.989852	0.916109	1.06953	0.7966	0.991834	0.921729	1.06727	0.8259	0.977039	0.896362	1.06498	0.597364	0.986196	0.907375	1.07186	0.7431	0.921715	0.798616	1.06379	0.265044	0.934447	0.814009	1.07271	0.3351
6	32742095	NA	1.18e-10	6:32742095:A:T	6:32742095:A:T	Sigs160.Wolf_MHC2.21978456	Expression Signature - MHC2 21978456	GW Significant	0.855987	0.716716	1.02232	0.08612	0.911467	0.781484	1.06307	0.2377	0.986156	0.809123	1.20192	0.890177	0.988171	0.822542	1.18715	0.8985	0.796357	0.561631	1.12918	0.201219	0.843496	0.623484	1.14114	0.2694
6	32756741	NA	7.31e-08	6:32756741:A:G	6:32756741:A:G	Sigs160.Wolf_MHC2.21978456	Expression Signature - MHC2 21978456	Suggestive	0.877218	0.763108	1.00839	0.06547	0.907102	0.801733	1.02632	0.1217	1.02922	0.881465	1.20174	0.715711	1.00562	0.870186	1.16212	0.939	0.820458	0.627995	1.07191	0.14681	0.863294	0.685845	1.08665	0.2104
6	32765182	NA	5.64e-08	6:32765182:A:G	6:32765182:A:G	Sigs160.Wolf_MHC2.21978456	Expression Signature - MHC2 21978456	Suggestive	1.13496	0.987325	1.30468	0.07503	1.09878	0.971145	1.24319	0.1349	0.969815	0.830566	1.13241	0.698357	0.99223	0.858604	1.14665	0.9161	1.19815	0.91691	1.56565	0.185352	1.13735	0.906761	1.42657	0.2654
6	32797537	NA	3.8e-07	6:32797537:G:T	6:32797537:G:T	Sigs160.Wolf_MHC2.21978456	Expression Signature - MHC2 21978456	Suggestive	1.01045	0.954248	1.06997	0.722	1.00793	0.954106	1.06479	0.7763	0.964183	0.904838	1.02742	0.260545	0.965799	0.907974	1.02731	0.2701	1.02232	0.919604	1.1365	0.682852	1.00934	0.914403	1.11414	0.8542
6	32797684	NA	5.03e-07	6:32797684:A:G	6:32797684:A:G	Sigs160.Wolf_MHC2.21978456	Expression Signature - MHC2 21978456	Suggestive	1.01238	0.956062	1.07201	0.6726	1.00975	0.955825	1.06671	0.7298	0.961466	0.902166	1.02466	0.226464	0.963387	0.905529	1.02494	0.2377	1.02259	0.919677	1.13702	0.679769	1.01086	0.915776	1.11581	0.8301
6	81789320	rs72893422	6.23e-07	rs72893422 | 6:81789320:C:T	6:81789320:C:T	Sigs160.Bindea_NK.CD56dim.cells	Leukocyte Subset ES - NK CD56dim cells	Suggestive	1.06908	0.91107	1.2545	0.4131	1.07648	0.922969	1.25553	0.3479	0.98162	0.821674	1.1727	0.838037	0.988961	0.831633	1.17605	0.9004	0.920222	0.68128	1.24297	0.587804	0.901135	0.668443	1.21483	0.4947
6	110601409	rs7770311	8.57e-07	rs7770311 | 6:110601409:C:T	6:110601409:C:T	Core56.Cell.Proportion_Eosinophils_Binary.MedianLo	Leukocyte Subset (%) - Eosinophils (%)	Suggestive	0.938005	0.823217	1.0688	0.3362	0.927187	0.8182	1.05069	0.2359	1.00503	0.869572	1.16159	0.945861	1.0141	0.880973	1.16734	0.8457	0.945038	0.738417	1.20948	0.653363	0.939131	0.746825	1.18096	0.5913
6	120406356	rs117077949	8.35e-07	rs117077949 | 6:120406356:A:G	6:120406356:A:G	Core56.Cell.Proportion_Eosinophils_Binary.MedianLo	Leukocyte Subset (%) - Eosinophils (%)	Suggestive	1.04707	0.834462	1.31386	0.6909	1.03998	0.836641	1.29273	0.7243	0.919144	0.714964	1.18163	0.510717	0.91384	0.716951	1.1648	0.4671	0.924231	0.606534	1.40834	0.713878	0.948001	0.626168	1.43525	0.8007
6	120430149	rs76340213	1.29e-07	rs76340213 | 6:120430149:A:G	6:120430149:A:G	Core56.Cell.Proportion_Eosinophils_Binary.MedianLo	Leukocyte Subset (%) - Eosinophils (%)	Suggestive	1.06908	0.870399	1.31312	0.5239	1.06364	0.872445	1.29674	0.5413	0.884803	0.704511	1.11123	0.29256	0.878095	0.70406	1.09515	0.2486	0.860777	0.585238	1.26604	0.446289	0.885325	0.604939	1.29567	0.5307
6	120435002	rs75386346	6.59e-08	rs75386346 | 6:120435002:A:G	6:120435002:A:G	Core56.Cell.Proportion_Eosinophils_Binary.MedianLo	Leukocyte Subset (%) - Eosinophils (%)	Suggestive	1.0694	0.87083	1.31325	0.5223	1.06396	0.872878	1.29688	0.539	0.880804	0.701375	1.10614	0.274918	0.874415	0.701246	1.09035	0.2334	0.860144	0.584802	1.26512	0.444072	0.884794	0.604576	1.29489	0.5286
6	137439849	rs118116504	8.93e-07	rs118116504 | 6:137439849:A:C	6:137439849:A:C	Core56.Cell.Proportion_Eosinophils_Binary.MedianLo	Leukocyte Subset (%) - Eosinophils (%)	Suggestive	0.998801	0.650478	1.53365	0.9957	1.02614	0.704184	1.49528	0.8931	1.05555	0.718023	1.55175	0.783332	1.10528	0.77124	1.584	0.5857	1.12416	0.579379	2.18119	0.729285	1.18625	0.620533	2.26772	0.6055
6	138070058	rs1890370	3.62e-08	rs1890370 | 6:138070058:C:T	6:138070058:C:T	Sigs160.Bindea_aDC	Leukocyte Subset ES - aDC	GW Significant	0.95839	0.900126	1.02043	0.1843	0.954183	0.898461	1.01336	0.1275	1.08913	1.01569	1.16789	0.016601	1.09188	1.02009	1.16872	0.01124	1.04975	0.934196	1.1796	0.41449	1.05454	0.945842	1.17572	0.3386
6	168192479	rs151299040	6.88e-08	rs151299040 | 6:168192479:C:T	6:168192479:C:T	Sigs160.Bindea_CD8.T.cells	Leukocyte Subset ES - CD8 T cells	Suggestive									0.767155	0.505389	1.1645	0.213327	0.767129	0.505411	1.16437	0.2132	0.578767	0.287046	1.16696	0.126402	0.578741	0.287024	1.16694	0.1264
7	15856883	rs73056281	8.5e-07	rs73056281 | 7:15856883:C:G	7:15856883:C:G	Sigs160.Wolf_TGFB.PCA.17349583	Expression Signature - TGFB PCA 17349583	Suggestive	1.13678	0.952383	1.35688	0.1555	1.11583	0.941821	1.32199	0.2053	0.833045	0.684421	1.01394	0.0685956	0.834268	0.689012	1.01015	0.06346	1.27919	0.912161	1.7939	0.153544	1.27916	0.912196	1.79373	0.1535
7	15871357	rs17169090	5.79e-07	rs17169090 | 7:15871357:A:G	7:15871357:A:G	Sigs160.Wolf_TGFB.PCA.17349583	Expression Signature - TGFB PCA 17349583	Suggestive	0.88692	0.731923	1.07474	0.2208	0.904656	0.753321	1.08639	0.2831	1.11683	0.902361	1.38227	0.309909	1.1203	0.91103	1.37765	0.2814	0.74848	0.521418	1.07442	0.116229	0.748488	0.521459	1.07436	0.1162
7	15871669	rs67411440	7.34e-07	rs67411440 | 7:15871669:C:G	7:15871669:C:G	Sigs160.Wolf_TGFB.PCA.17349583	Expression Signature - TGFB PCA 17349583	Suggestive	0.887275	0.731929	1.07559	0.2232	0.905018	0.753327	1.08725	0.2861	1.1164	0.901684	1.38224	0.31243	1.11974	0.910217	1.3775	0.2844	0.747014	0.520081	1.07297	0.114387	0.746993	0.520112	1.07284	0.1144
7	103445791	rs39329	1.89e-07	rs39329 | 7:103445791:A:C	7:103445791:A:C	Sigs160.Bindea_Neutrophils	Leukocyte Subset ES - Neutrophils	Suggestive	1.0144	0.954603	1.07795	0.6439	1.01796	0.961335	1.07792	0.5429	1.06585	0.996279	1.14027	0.0641839	1.04582	0.980124	1.11592	0.176	1.13497	1.01381	1.2706	0.027933	1.09593	0.987408	1.21637	0.08519
7	103987996	rs7794488	3.19e-07	rs7794488 | 7:103987996:C:G	7:103987996:C:G	Core56.Cell.Proportion_B.Cells.Memory_Binary.Media	Leukocyte Subset (%) - B Cells Memory (%)	Suggestive	1.00975	0.954141	1.06859	0.7378	1.01501	0.961939	1.07101	0.5859	1.01985	0.957604	1.08615	0.540707	1.02706	0.966324	1.09161	0.3911	1.03827	0.933936	1.15426	0.487013	1.04227	0.944787	1.14981	0.4094
7	103988662	rs10254423	3.83e-07	rs10254423 | 7:103988662:A:G	7:103988662:A:G	Core56.Cell.Proportion_B.Cells.Memory_Binary.Media	Leukocyte Subset (%) - B Cells Memory (%)	Suggestive	1.01005	0.954427	1.06891	0.7288	1.01532	0.962228	1.07133	0.5791	1.01962	0.957358	1.08593	0.545652	1.02685	0.966131	1.09139	0.395	1.03854	0.934156	1.1546	0.48407	1.04248	0.944791	1.15026	0.4066
7	103989223	rs7800144	2.3e-07	rs7800144 | 7:103989223:A:G	7:103989223:A:G	Core56.Cell.Proportion_B.Cells.Memory_Binary.Media	Leukocyte Subset (%) - B Cells Memory (%)	Suggestive	0.990545	0.935996	1.04827	0.7435	0.985408	0.933883	1.03977	0.5903	0.981797	0.921846	1.04565	0.567718	0.974822	0.917176	1.03609	0.4124	0.962806	0.866037	1.07039	0.483088	0.959062	0.869191	1.05822	0.4049
7	103989444	rs2385234	2.35e-07	rs2385234 | 7:103989444:A:C	7:103989444:A:C	Core56.Cell.Proportion_B.Cells.Memory_Binary.Media	Leukocyte Subset (%) - B Cells Memory (%)	Suggestive	1.00965	0.954045	1.06849	0.7409	1.01491	0.961843	1.0709	0.5879	1.01847	0.956278	1.08471	0.569218	1.02573	0.965069	1.09019	0.4142	1.03855	0.934169	1.15459	0.483977	1.04258	0.944885	1.15038	0.406
7	103991587	rs6465982	5.4e-07	rs6465982 | 7:103991587:A:G	7:103991587:A:G	Core56.Cell.Proportion_B.Cells.Memory_Binary.Media	Leukocyte Subset (%) - B Cells Memory (%)	Suggestive	1.00985	0.954049	1.06891	0.7352	1.01542	0.962135	1.07165	0.5773	1.0167	0.954447	1.08302	0.607419	1.02357	0.962855	1.08812	0.4559	1.02737	0.923994	1.14232	0.617721	1.03097	0.934361	1.13757	0.5429
7	103993396	rs7787976	5.22e-07	rs7787976 | 7:103993396:A:G	7:103993396:A:G	Core56.Cell.Proportion_B.Cells.Memory_Binary.Media	Leukocyte Subset (%) - B Cells Memory (%)	Suggestive	1.01035	0.954526	1.06945	0.7221	1.01582	0.96252	1.07208	0.5664	1.0157	0.95343	1.08203	0.629491	1.02255	0.961893	1.08703	0.4746	1.02945	0.925752	1.14476	0.592121	1.032	0.935296	1.13871	0.5307
7	103996982	rs4729999	8.65e-07	rs4729999 | 7:103996982:C:G	7:103996982:C:G	Core56.Cell.Proportion_B.Cells.Memory_Binary.Media	Leukocyte Subset (%) - B Cells Memory (%)	Suggestive	0.986591	0.931894	1.0445	0.6411	0.984226	0.932398	1.03893	0.5646	0.984422	0.923973	1.04883	0.627293	0.975407	0.917367	1.03712	0.4253	0.973981	0.875669	1.08333	0.627242	0.97531	0.883744	1.07636	0.619
7	103997016	rs4730000	8.65e-07	rs4730000 | 7:103997016:A:G	7:103997016:A:G	Core56.Cell.Proportion_B.Cells.Memory_Binary.Media	Leukocyte Subset (%) - B Cells Memory (%)	Suggestive	1.01369	0.957682	1.07298	0.6405	1.01613	0.962809	1.0724	0.5615	1.01578	0.953415	1.08222	0.628222	1.02521	0.964208	1.09008	0.4261	1.02673	0.923108	1.14199	0.626972	1.02532	0.929054	1.13155	0.6189
7	103997606	rs1465197	8.21e-07	rs1465197 | 7:103997606:A:G	7:103997606:A:G	Core56.Cell.Proportion_B.Cells.Memory_Binary.Media	Leukocyte Subset (%) - B Cells Memory (%)	Suggestive	0.986887	0.932357	1.04461	0.6487	0.984521	0.93286	1.03904	0.5702	0.984913	0.924515	1.04926	0.637807	0.975895	0.918005	1.03744	0.4341	0.973937	0.87574	1.08315	0.626233	0.97531	0.883917	1.07615	0.6189
7	104003135	rs2188491	8.24e-07	rs2188491 | 7:104003135:C:G	7:104003135:C:G	Core56.Cell.Proportion_B.Cells.Memory_Binary.Media	Leukocyte Subset (%) - B Cells Memory (%)	Suggestive	1.01572	0.959411	1.07534	0.5914	1.01796	0.964355	1.07454	0.5186	1.01578	0.953375	1.08226	0.628487	1.02573	0.96469	1.09062	0.4169	1.02729	0.9235	1.14275	0.620241	1.02501	0.928594	1.13143	0.6234
7	110324741	rs1464895	8.75e-07	rs1464895 | 7:110324741:C:T	7:110324741:C:T	Sigs160.Attractors_G.SIGLEC9	Attractor Metagene - G SIGLEC9	Suggestive	1.05359	0.982963	1.12928	0.1399	1.07433	1.00547	1.14792	0.03391	0.9773	0.904809	1.0556	0.559304	0.974238	0.904136	1.04978	0.4937	1.01782	0.895503	1.15685	0.786807	1.01005	0.896756	1.13766	0.8693
7	110335022	rs74632020	4.89e-07	rs74632020 | 7:110335022:A:G	7:110335022:A:G	Sigs160.Attractors_G.SIGLEC9	Attractor Metagene - G SIGLEC9	Suggestive	1.0753	0.998709	1.15777	0.05375	1.1055	1.03019	1.18632	0.005337	0.980983	0.90361	1.06498	0.646965	0.971611	0.89729	1.05209	0.4787	1.01026	0.881264	1.15814	0.883549	0.991338	0.87344	1.12515	0.8923
7	110340226	rs4615486	9.27e-07	rs4615486 | 7:110340226:C:T	7:110340226:C:T	Sigs160.Attractors_G.SIGLEC9	Attractor Metagene - G SIGLEC9	Suggestive	1.05306	0.970605	1.14252	0.2132	1.09155	1.00924	1.18057	0.0287	0.984496	0.899123	1.07798	0.735678	0.989258	0.90521	1.08111	0.8111	1.0006	0.859669	1.16462	0.993872	1.04613	0.907912	1.2054	0.5324
7	110473513	rs3997512	8.99e-08	rs3997512 | 7:110473513:A:G	7:110473513:A:G	Sigs160.Bindea_Eosinophils	Leukocyte Subset ES - Eosinophils	Suggestive	1.01096	0.947641	1.07851	0.7424	1.03179	0.970209	1.09729	0.3183	0.963278	0.896391	1.03516	0.308332	0.965316	0.90008	1.03528	0.3227	0.943263	0.836092	1.06417	0.342494	1.00944	0.90221	1.12942	0.8694
7	122515536	rs144757791	4.21e-07	rs144757791 | 7:122515536:A:G	7:122515536:A:G	Sigs160.Bindea_Tcm.cells	Leukocyte Subset ES - Tcm cells	Suggestive	0.848233	0.56801	1.2667	0.421	0.879765	0.62812	1.23223	0.4561	1.08357	0.775902	1.51325	0.637665	1.1184	0.81686	1.53126	0.4848	1.10272	0.623764	1.94943	0.7366	1.07983	0.623387	1.87047	0.7839
7	122520122	rs118095105	2.88e-07	rs118095105 | 7:122520122:C:T	7:122520122:C:T	Sigs160.Bindea_Tcm.cells	Leukocyte Subset ES - Tcm cells	Suggestive	1.17645	0.787487	1.75753	0.4276	1.13496	0.809845	1.5906	0.4622	0.92197	0.660218	1.2875	0.633522	0.888696	0.64896	1.21699	0.4619	0.900778	0.509498	1.59255	0.719278	0.924872	0.533827	1.60237	0.7807
7	154557839	rs6959068	5.52e-07	rs6959068 | 7:154557839:C:T	7:154557839:C:T	Sigs160.Bindea_Th17.cells	Leukocyte Subset ES - Th17 cells	Suggestive	1.05411	0.992167	1.11993	0.08734	1.05306	0.993314	1.1164	0.08236	1.01968	0.953332	1.09065	0.570211	1.01116	0.946716	1.07999	0.7413	1.06472	0.952187	1.19055	0.271184	1.05012	0.946875	1.16461	0.3549
7	154558217	rs12719620	9.59e-07	rs12719620 | 7:154558217:A:G	7:154558217:A:G	Sigs160.Bindea_Th17.cells	Leukocyte Subset ES - Th17 cells	Suggestive	1.05401	0.992068	1.11982	0.0881	1.05306	0.993314	1.1164	0.08248	1.01996	0.953588	1.09094	0.564941	1.01227	0.947758	1.08118	0.7161	1.06304	0.950618	1.18877	0.28372	1.04938	0.946213	1.1638	0.3616
7	154558750	rs7782855	5.09e-07	rs7782855 | 7:154558750:G:T	7:154558750:G:T	Sigs160.Bindea_Th17.cells	Leukocyte Subset ES - Th17 cells	Suggestive	1.05222	0.990383	1.11791	0.09945	1.05117	0.991528	1.11439	0.09387	1.01812	0.951862	1.08898	0.601033	1.01106	0.946621	1.07989	0.744	1.07232	0.958662	1.19945	0.221903	1.05908	0.954771	1.17478	0.2775
8	1911677	rs112825935	6.71e-07	rs112825935 | 8:1911677:C:G	8:1911677:C:G	Sigs160.Bindea_Eosinophils	Leukocyte Subset ES - Eosinophils	Suggestive	0.904837	0.564303	1.45087	0.6781	1.02757	0.666337	1.58464	0.9021	0.824571	0.542577	1.25313	0.366448	0.842232	0.566429	1.25233	0.3962	0.991751	0.481925	2.04092	0.982053	1.00612	0.500842	2.02114	0.9862
8	9028261	rs1530483	8.27e-07	rs1530483 | 8:9028261:A:C	8:9028261:A:C	Core56.Cell.Proportion_Eosinophils_Binary.MedianLo	Leukocyte Subset (%) - Eosinophils (%)	Suggestive	1.02429	0.952825	1.10112	0.5152	1.01888	0.950579	1.09208	0.5982	1.04395	0.963296	1.13136	0.294527	1.03531	0.957429	1.11952	0.3845	1.00478	0.877433	1.15062	0.944963	0.990644	0.873513	1.12348	0.8838
8	10070116	rs11995395	1.55e-07	rs11995395 | 8:10070116:C:G	8:10070116:C:G	Sigs160.Bindea_Tcm.cells	Leukocyte Subset ES - Tcm cells	Suggestive	1.04812	0.945819	1.16149	0.3694	1.02891	0.932312	1.13552	0.5703	0.95041	0.84771	1.06555	0.383436	0.961558	0.860591	1.07437	0.4892	1.03009	0.850646	1.24738	0.761477	1.01056	0.844479	1.20929	0.9085
8	10074851	rs4383976	5.67e-07	rs4383976 | 8:10074851:C:G	8:10074851:C:G	Sigs160.Bindea_Tcm.cells	Leukocyte Subset ES - Tcm cells	Suggestive	1.0024	0.917059	1.09569	0.9581	0.998401	0.917704	1.08619	0.9708	0.926394	0.838977	1.02292	0.130699	0.941765	0.85586	1.03629	0.219	1.10105	0.932267	1.30039	0.256847	1.08546	0.931391	1.265	0.2934
8	19233093	rs71510648	3.87e-08	rs71510648 | 8:19233093:C:G	8:19233093:C:G	Sigs160.Bindea_Tfh.cells	Leukocyte Subset ES - Tfh cells	GW Significant	0.961847	0.897021	1.03136	0.2738	0.961847	0.900015	1.02793	0.2513	0.95753	0.88621	1.03459	0.271903	0.972486	0.902156	1.0483	0.4664	1.10706	0.97107	1.26209	0.128267	1.043	0.922928	1.17869	0.5003
8	19234849	rs11989637	6.77e-07	rs11989637 | 8:19234849:A:C	8:19234849:A:C	Sigs160.Bindea_Tfh.cells	Leukocyte Subset ES - Tfh cells	Suggestive	1.02706	0.957651	1.1015	0.4546	1.02953	0.963156	1.10047	0.3925	1.02687	0.950127	1.10981	0.503527	1.01086	0.93757	1.08988	0.7789	0.916877	0.804015	1.04558	0.195358	0.96464	0.853256	1.09057	0.565
8	19247817	rs35312266	8.44e-07	rs35312266 | 8:19247817:A:G	8:19247817:A:G	Sigs160.Bindea_Tfh.cells	Leukocyte Subset ES - Tfh cells	Suggestive	1.03655	0.96707	1.11103	0.3105	1.03676	0.970302	1.10777	0.2846	1.03422	0.957479	1.11712	0.392392	1.01786	0.944432	1.09699	0.6432	0.917268	0.804988	1.04521	0.194883	0.972972	0.861469	1.09891	0.659
8	19254259	rs13281971	1.77e-07	rs13281971 | 8:19254259:A:G	8:19254259:A:G	Sigs160.Bindea_Tfh.cells	Leukocyte Subset ES - Tfh cells	Suggestive	0.965123	0.900959	1.03386	0.312	0.963483	0.902253	1.02887	0.2666	0.964842	0.893903	1.04141	0.358403	0.980493	0.910476	1.05589	0.6015	1.08401	0.952542	1.23361	0.221372	1.02685	0.910068	1.15863	0.6666
8	19255275	rs13259019	2.72e-07	rs13259019 | 8:19255275:C:T	8:19255275:C:T	Sigs160.Bindea_Tfh.cells	Leukocyte Subset ES - Tfh cells	Suggestive	0.963194	0.899158	1.03179	0.2851	0.961751	0.900631	1.02702	0.2435	0.965185	0.894196	1.04181	0.363373	0.980787	0.910749	1.05621	0.6082	1.08193	0.950674	1.2313	0.232721	1.02675	0.909977	1.15851	0.6685
8	19255611	rs71510649	7.83e-07	rs71510649 | 8:19255611:C:T	8:19255611:C:T	Sigs160.Bindea_Tfh.cells	Leukocyte Subset ES - Tfh cells	Suggestive	1.05897	0.989733	1.13306	0.09691	1.05517	0.989274	1.12545	0.103	1.02273	0.94871	1.10252	0.557718	1.00541	0.934717	1.08146	0.8848	0.942049	0.829704	1.06961	0.356839	0.990446	0.88004	1.1147	0.8733
8	20087089	rs75768779	2.76e-07	rs75768779 | 8:20087089:G:T	8:20087089:G:T	Sigs160.Bindea_Eosinophils	Leukocyte Subset ES - Eosinophils	Suggestive					1.13951	0.558858	2.32347	0.7194	0.916551	0.59305	1.41652	0.694862	0.87915	0.59358	1.30211	0.5203	1.01842	0.514251	2.01686	0.958252	0.892704	0.463058	1.721	0.7347
8	32264014	rs12545685	9.9e-07	rs12545685 | 8:32264014:A:G	8:32264014:A:G	Sigs160.Bindea_Neutrophils	Leukocyte Subset ES - Neutrophils	Suggestive	0.986098	0.887236	1.09597	0.7954	1.03025	0.937191	1.13255	0.5376	1.00817	0.89649	1.13376	0.891961	1.00431	0.900616	1.11994	0.9387	1.1661	0.959436	1.41727	0.122604	1.08437	0.914908	1.28522	0.3499
8	32265143	rs75909858	9.9e-07	rs75909858 | 8:32265143:C:T	8:32265143:C:T	Sigs160.Bindea_Neutrophils	Leukocyte Subset ES - Neutrophils	Suggestive	0.986196	0.887325	1.09608	0.7965	1.03035	0.937285	1.13266	0.5361	1.00764	0.896034	1.13315	0.898874	1.00381	0.900166	1.11938	0.9452	1.16541	0.958875	1.41643	0.124038	1.08405	0.914633	1.28484	0.3521
8	39897267	rs62513283	1.56e-07	rs62513283 | 8:39897267:C:T	8:39897267:C:T	Sigs160.Bindea_NK.cells	Leukocyte Subset ES - NK cells	Suggestive	1.02624	0.937577	1.12328	0.5737	1.02112	0.937484	1.11222	0.631	0.987064	0.892819	1.09126	0.799272	0.981081	0.890717	1.08061	0.6977	1.09724	0.927142	1.29854	0.280249	1.14111	0.977227	1.33247	0.09542
8	40194479	rs16889186	1.08e-09	rs16889186 | 8:40194479:C:T	8:40194479:C:T	Sigs160.Bindea_Cytotoxic.cells	Leukocyte Subset ES - Cytotoxic cells	GW Significant	1.06823	0.90217	1.26485	0.4436	1.06492	0.908057	1.24888	0.4387	0.963993	0.79855	1.16371	0.702691	0.972972	0.812116	1.16569	0.7666	1.28439	0.929835	1.77415	0.128862	1.30918	0.954702	1.79527	0.09456
8	40198482	rs114180850	2.66e-09	rs114180850 | 8:40198482:A:T	8:40198482:A:T	Sigs160.Bindea_Cytotoxic.cells	Leukocyte Subset ES - Cytotoxic cells	GW Significant	0.945161	0.817713	1.09247	0.445	0.949804	0.827224	1.09055	0.4649	1.04103	0.885874	1.22336	0.625351	1.03179	0.882575	1.20624	0.6944	0.813454	0.619078	1.06886	0.138337	0.800595	0.612183	1.04699	0.1041
8	101429417	rs59692407	3.96e-07	rs59692407 | 8:101429417:G:T	8:101429417:G:T	Sigs160.Bindea_Neutrophils	Leukocyte Subset ES - Neutrophils	Suggestive	1.00904	0.781925	1.30212	0.945	0.973069	0.762522	1.24175	0.8265	1.05229	0.792356	1.3975	0.72478	1.12761	0.860887	1.47697	0.3834	1.21175	0.744211	1.97303	0.439987	1.19913	0.747988	1.92239	0.4507
8	112736916	rs12114184	9.34e-07	rs12114184 | 8:112736916:A:C	8:112736916:A:C	Sigs160.Wolf_LYMPHS.PCA.16704732	Expression Signature - LYMPHS PCA 16704732	Suggestive	0.977947	0.922101	1.03717	0.4585	0.983144	0.929731	1.03962	0.5514	0.949889	0.889711	1.01414	0.123793	0.933233	0.875812	0.99442	0.03299	1.0854	0.972281	1.21168	0.144456	1.06311	0.960286	1.17695	0.2386
8	112738096	rs7814781	1.94e-07	rs7814781 | 8:112738096:A:G	8:112738096:A:G	Sigs160.Wolf_LYMPHS.PCA.16704732	Expression Signature - LYMPHS PCA 16704732	Suggestive	0.966572	0.911019	1.02551	0.2613	0.970834	0.91755	1.02721	0.3038	0.934814	0.875174	0.998518	0.0451747	0.919615	0.862524	0.980485	0.01034	1.06837	0.956025	1.19393	0.243332	1.04739	0.945157	1.16068	0.3766
8	112741199	rs10955596	3.14e-07	rs10955596 | 8:112741199:C:T	8:112741199:C:T	Sigs160.Wolf_LYMPHS.PCA.16704732	Expression Signature - LYMPHS PCA 16704732	Suggestive	1.02276	0.96454	1.08448	0.4522	1.0145	0.959388	1.07279	0.6142	1.06287	0.995868	1.13437	0.0665792	1.0835	1.01704	1.15432	0.01293	0.940284	0.842702	1.04916	0.270699	0.950469	0.858875	1.05183	0.3256
8	124571821	rs10808526	5.97e-07	rs10808526 | 8:124571821:A:G	8:124571821:A:G	Core56.Cell.Proportion_T.Cells.CD8_Binary.MedianLo	Leukocyte Subset (%) - T Cells CD8 (%)	Suggestive	1.03552	0.961947	1.11471	0.3527	1.03728	0.967368	1.11224	0.3049	0.977752	0.900777	1.0613	0.590767	0.971611	0.897466	1.05188	0.4761	0.901836	0.785371	1.03557	0.14304	0.910192	0.801473	1.03366	0.1471
9	629418	rs16921346	8.47e-07	rs16921346 | 9:629418:A:G	9:629418:A:G	Sigs160.Bindea_NK.cells	Leukocyte Subset ES - NK cells	Suggestive									0.932782	0.645987	1.3469	0.710503	0.932767	0.646033	1.34676	0.7105	1.38759	0.745263	2.58353	0.301652	1.38763	0.745339	2.58342	0.3017
9	630062	rs111651935	9.16e-07	rs111651935 | 9:630062:A:G	9:630062:A:G	Sigs160.Bindea_NK.cells	Leukocyte Subset ES - NK cells	Suggestive									0.932473	0.6457	1.34661	0.709271	0.932487	0.645713	1.34662	0.7092	1.38615	0.744174	2.58194	0.303517	1.38611	0.744082	2.5821	0.3035
9	2187931	rs55811236	2.78e-07	rs55811236 | 9:2187931:A:T	9:2187931:A:T	Sigs160.Bindea_Th2.cells	Leukocyte Subset ES - Th2 cells	Suggestive	1.10396	0.915146	1.33172	0.3015	1.02932	0.860161	1.23175	0.7524	1.1153	0.905123	1.37427	0.305808	1.14442	0.935764	1.39961	0.189	1.03184	0.738956	1.44081	0.853996	1.02132	0.735792	1.41766	0.8997
9	13574159	rs4741311	9.38e-07	rs4741311 | 9:13574159:C:T	9:13574159:C:T	Sigs160.Bindea_Tfh.cells	Leukocyte Subset ES - Tfh cells	Suggestive	1.0019	0.930174	1.07916	0.9592	0.9999	0.932144	1.07258	0.9986	1.07625	0.990953	1.16889	0.0812393	1.06386	0.982672	1.15175	0.1265	1.05215	0.915836	1.20876	0.472675	1.02521	0.901341	1.16611	0.7045
9	35883302	rs56317654	2.4e-07	rs56317654 | 9:35883302:C:T	9:35883302:C:T	Sigs160.Wolf_GP11.Immune.IFN	Expression Signature - GP11 Immune IFN	Suggestive	0.955997	0.901582	1.0137	0.133	0.970543	0.917814	1.0263	0.2934	0.975423	0.913802	1.0412	0.454893	0.967732	0.908366	1.03098	0.3104	1.04363	0.934391	1.16563	0.449053	1.05211	0.94942	1.16591	0.3316
9	35896506	rs4878631	6.91e-07	rs4878631 | 9:35896506:A:G	9:35896506:A:G	Sigs160.Attractors_IFIT3	Attractor Metagene - IFIT3	Suggestive	1.01532	0.945959	1.08976	0.6742	1.03863	0.97186	1.10998	0.2632	0.973604	0.899782	1.05348	0.506156	0.958295	0.888294	1.03381	0.2711	1.13016	0.989574	1.29072	0.0710198	1.13542	1.00589	1.28162	0.03991
9	35901496	rs55849154	9.28e-08	rs55849154 | 9:35901496:A:G	9:35901496:A:G	Sigs160.Attractors_IFIT3	Attractor Metagene - IFIT3	Suggestive	1.0351	0.966664	1.10838	0.3229	1.01005	0.946974	1.07733	0.7617	1.0135	0.939182	1.09369	0.7301	1.02255	0.949902	1.10075	0.5526	0.87871	0.772869	0.999046	0.0483171	0.870837	0.773916	0.979897	0.0216
9	35902307	rs72729406	6.94e-08	rs72729406 | 9:35902307:A:G	9:35902307:A:G	Sigs160.Attractors_IFIT3	Attractor Metagene - IFIT3	Suggestive	1.03728	0.968507	1.11093	0.2956	1.01258	0.948972	1.08045	0.7049	0.999745	0.926287	1.07903	0.994775	1.00955	0.937637	1.08697	0.8007	0.882849	0.776491	1.00378	0.0571102	0.874153	0.776862	0.983628	0.02551
9	86856185	rs12350607	6.22e-07	rs12350607 | 9:86856185:A:G	9:86856185:A:G	Sigs160.Bindea_Tfh.cells	Leukocyte Subset ES - Tfh cells	Suggestive					0.726076	0.254787	2.06913	0.5491	0.958875	0.62751	1.46522	0.846094	0.888963	0.59052	1.33824	0.5728	0.833646	0.393782	1.76485	0.634447	0.803081	0.388874	1.65848	0.5534
9	92449453	rs9722568	5.17e-07	rs9722568 | 9:92449453:A:G	9:92449453:A:G	Sigs160.Attractors_G.SIGLEC9	Attractor Metagene - G SIGLEC9	Suggestive	0.949899	0.887964	1.01615	0.1355	0.95887	0.899518	1.02214	0.1974	0.996431	0.924258	1.07424	0.925759	1.0009	0.930702	1.07639	0.9806	0.968647	0.854124	1.09853	0.619743	1.02378	0.91162	1.14974	0.6911
10	37250684	rs12243103	8.12e-08	rs12243103 | 10:37250684:G:T	10:37250684:G:T	Sigs160.Bindea_T.helper.cells	Leukocyte Subset ES - T helper cells	Suggestive					0.713623	0.263302	1.93412	0.5071					0.630274	0.0889536	4.46576	0.6441	0.450459	0.199655	1.01632	0.0547314	0.450454	0.199669	1.01623	0.05473
10	61896291	rs150961049	1.76e-07	rs150961049 | 10:61896291:C:G	10:61896291:C:G	Sigs160.Wolf_CD8.CD68.ratio	Expression Signature - CD8 CD68 ratio	Suggestive	1.15269	0.728666	1.82347	0.5438	1.07562	0.732811	1.5788	0.7098	1.03738	0.695402	1.54753	0.857297	0.995212	0.690635	1.43411	0.9797	1.38441	0.730815	2.62253	0.318323	1.37975	0.748401	2.54369	0.3024
10	67087990	rs12775522	6.88e-09	rs12775522 | 10:67087990:C:T	10:67087990:C:T	Core56.Cell.Proportion_Eosinophils_Binary.MedianLo	Leukocyte Subset (%) - Eosinophils (%)	GW Significant	0.997304	0.925542	1.07463	0.9441	0.9999	0.932509	1.07216	0.998	0.974843	0.897197	1.05921	0.547457	0.975993	0.901514	1.05663	0.5478	1.0214	0.890975	1.17091	0.761307	1.07627	0.951062	1.21796	0.2439
10	67088155	rs12774272	1.22e-07	rs12774272 | 10:67088155:A:C	10:67088155:A:C	Core56.Cell.Proportion_Eosinophils_Binary.MedianLo	Leukocyte Subset (%) - Eosinophils (%)	Suggestive	1.00351	0.935322	1.07666	0.9217	1.00733	0.942941	1.07611	0.8286	0.973666	0.900375	1.05292	0.503956	0.975212	0.904685	1.05124	0.5127	1.04819	0.921088	1.19283	0.475448	1.09111	0.970248	1.22704	0.1457
10	67088440	rs10996334	5.22e-08	rs10996334 | 10:67088440:C:T	10:67088440:C:T	Core56.Cell.Proportion_Eosinophils_Binary.MedianLo	Leukocyte Subset (%) - Eosinophils (%)	Suggestive	0.9998	0.932051	1.07247	0.9956	0.996506	0.932994	1.06434	0.9175	1.02667	0.949649	1.10993	0.508359	1.02696	0.953061	1.10658	0.4861	0.953972	0.838864	1.08487	0.472595	0.917502	0.816347	1.03119	0.1486
10	67088813	rs12266866	5.72e-08	rs12266866 | 10:67088813:C:G	10:67088813:C:G	Core56.Cell.Proportion_Eosinophils_Binary.MedianLo	Leukocyte Subset (%) - Eosinophils (%)	Suggestive	1.0004	0.93261	1.07312	0.9912	1.00371	0.939736	1.07203	0.9131	0.974163	0.901097	1.05315	0.510561	0.973945	0.903864	1.04946	0.488	1.04821	0.921756	1.19202	0.472841	1.09024	0.970042	1.22534	0.147
10	67088942	rs12257351	4.54e-08	rs12257351 | 10:67088942:C:G	10:67088942:C:G	Core56.Cell.Proportion_Eosinophils_Binary.MedianLo	Leukocyte Subset (%) - Eosinophils (%)	GW Significant	1.0002	0.932424	1.0729	0.9958	1.00351	0.939548	1.07182	0.917	0.975412	0.902293	1.05446	0.531235	0.975017	0.904859	1.05062	0.5073	1.04959	0.923024	1.19352	0.460351	1.09188	0.971498	1.22718	0.1402
10	67088959	rs12242604	4.54e-08	rs12242604 | 10:67088959:A:C	10:67088959:A:C	Core56.Cell.Proportion_Eosinophils_Binary.MedianLo	Leukocyte Subset (%) - Eosinophils (%)	GW Significant	1.0003	0.932517	1.07301	0.9938	1.00361	0.939642	1.07192	0.9149	0.975338	0.902224	1.05438	0.529999	0.975017	0.904859	1.05062	0.5061	1.04962	0.923049	1.19355	0.460092	1.09188	0.971498	1.22718	0.1398
10	67089157	rs12265302	4.27e-08	rs12265302 | 10:67089157:A:T	10:67089157:A:T	Core56.Cell.Proportion_Eosinophils_Binary.MedianLo	Leukocyte Subset (%) - Eosinophils (%)	GW Significant	0.9997	0.931958	1.07237	0.9934	0.996406	0.932901	1.06423	0.9147	1.02523	0.94839	1.1083	0.530786	1.02562	0.951823	1.10514	0.5068	0.952615	0.837756	1.08322	0.458966	0.915761	0.814797	1.02924	0.1396
10	67089542	rs13376754	4.22e-08	rs13376754 | 10:67089542:A:G	10:67089542:A:G	Core56.Cell.Proportion_Eosinophils_Binary.MedianLo	Leukocyte Subset (%) - Eosinophils (%)	GW Significant	1.0003	0.932517	1.07301	0.9924	1.00361	0.939642	1.07192	0.9147	0.975013	0.901943	1.054	0.524407	0.974725	0.904588	1.0503	0.5009	1.05075	0.924077	1.19479	0.45006	1.09286	0.972563	1.22804	0.136
10	67089829	rs13377006	1.03e-07	rs13377006 | 10:67089829:C:G	10:67089829:C:G	Core56.Cell.Proportion_Eosinophils_Binary.MedianLo	Leukocyte Subset (%) - Eosinophils (%)	Suggestive	0.995112	0.92768	1.06745	0.8918	0.990842	0.927692	1.05829	0.7848	1.02303	0.946193	1.10611	0.567651	1.02081	0.947174	1.10018	0.5905	0.943733	0.829251	1.07402	0.380094	0.906649	0.806216	1.01959	0.102
10	67091080	rs12708315	3.93e-08	rs12708315 | 10:67091080:C:T	10:67091080:C:T	Core56.Cell.Proportion_Eosinophils_Binary.MedianLo	Leukocyte Subset (%) - Eosinophils (%)	GW Significant	1.00521	0.937097	1.07828	0.8839	1.00944	0.945108	1.07816	0.7801	0.977095	0.903771	1.05637	0.560481	0.979023	0.908577	1.05493	0.5779	1.05901	0.930637	1.20508	0.384514	1.10241	0.980485	1.2395	0.1033
10	67092263	rs1394334	3.95e-08	rs1394334 | 10:67092263:A:G	10:67092263:A:G	Core56.Cell.Proportion_Eosinophils_Binary.MedianLo	Leukocyte Subset (%) - Eosinophils (%)	GW Significant	1.00552	0.937011	1.07903	0.8775	1.00955	0.944832	1.07869	0.7775	0.975222	0.901741	1.05469	0.530234	0.977947	0.907222	1.05419	0.5608	1.0582	0.929421	1.20482	0.392857	1.10263	0.980105	1.24048	0.1042
10	67092387	rs12249086	2.5e-07	rs12249086 | 10:67092387:A:C	10:67092387:A:C	Core56.Cell.Proportion_Eosinophils_Binary.MedianLo	Leukocyte Subset (%) - Eosinophils (%)	Suggestive	1.01076	0.947823	1.07787	0.7436	1.0141	0.954316	1.07763	0.6516	0.994599	0.926013	1.06826	0.88191	0.996905	0.930445	1.06811	0.9289	1.04258	0.925776	1.17412	0.491575	1.08883	0.976024	1.21466	0.1269
10	67093253	rs10996335	1.13e-07	rs10996335 | 10:67093253:A:G	10:67093253:A:G	Core56.Cell.Proportion_Eosinophils_Binary.MedianLo	Leukocyte Subset (%) - Eosinophils (%)	Suggestive	1.01086	0.941806	1.08497	0.7643	1.0144	0.949192	1.08409	0.6731	0.976457	0.90263	1.05632	0.552602	0.978925	0.907774	1.05565	0.579	1.05532	0.926643	1.20185	0.417037	1.09944	0.976883	1.23737	0.1162
10	69909802	rs10997948	5.96e-07	rs10997948 | 10:69909802:A:G	10:69909802:A:G	Sigs160.Wolf_CD8.CD68.ratio	Expression Signature - CD8 CD68 ratio	Suggestive	0.980199	0.896569	1.07163	0.6602	0.977947	0.897495	1.06561	0.6111	0.980656	0.887895	1.08311	0.700061	0.968507	0.879301	1.06676	0.5165	1.12102	0.948782	1.32453	0.179511	1.03915	0.888167	1.21579	0.6315
10	110583545	rs7075014	8.33e-07	rs7075014 | 10:110583545:A:G	10:110583545:A:G	Sigs160.Wolf_LYMPHS.PCA.16704732	Expression Signature - LYMPHS PCA 16704732	Suggestive	0.98906	0.933678	1.04773	0.7075	0.97414	0.921939	1.0293	0.3508	0.97637	0.915742	1.04101	0.464759	0.981866	0.922537	1.04501	0.5658	1.05982	0.952418	1.17934	0.286528	1.04907	0.949272	1.15935	0.3472
10	110585686	rs11194276	8.15e-07	rs11194276 | 10:110585686:A:C	10:110585686:A:C	Sigs160.Wolf_LYMPHS.PCA.16704732	Expression Signature - LYMPHS PCA 16704732	Suggestive	0.990644	0.935173	1.04941	0.7486	0.975212	0.922954	1.03043	0.3722	0.978417	0.917628	1.04323	0.50501	0.984226	0.924754	1.04752	0.6168	1.06081	0.953228	1.18053	0.279249	1.0497	0.949842	1.16005	0.3413
10	110609132	rs1890095	9.45e-07	rs1890095 | 10:110609132:A:C	10:110609132:A:C	Sigs160.Wolf_LYMPHS.PCA.16704732	Expression Signature - LYMPHS PCA 16704732	Suggestive	0.990347	0.934892	1.04909	0.7407	0.974627	0.9224	1.02981	0.3601	0.980836	0.92007	1.04561	0.55323	0.986689	0.92725	1.04994	0.6734	1.06208	0.954661	1.18158	0.268253	1.05106	0.951264	1.16133	0.3271
10	114184392	rs77882786	7.92e-07	rs77882786 | 10:114184392:C:T	10:114184392:C:T	Sigs160.Bindea_aDC	Leukocyte Subset ES - aDC	Suggestive					1.25785	0.630461	2.50955	0.515	1.35104	0.866162	2.10736	0.184795	1.06141	0.704384	1.59941	0.7757	0.926401	0.450827	1.90365	0.835195	0.918512	0.447217	1.88648	0.8169
11	3623635	rs11028412	6.21e-08	rs11028412 | 11:3623635:A:G	11:3623635:A:G	Sigs160.Wolf_Bcell.mg.IGJ	Expression Signature - Bcell mg IGJ	Suggestive	0.981081	0.927235	1.03805	0.5086	0.999	0.946394	1.05453	0.9709	0.97272	0.913573	1.0357	0.387578	0.974238	0.916267	1.03588	0.4035	1.0433	0.938475	1.15983	0.432698	1.01816	0.922212	1.1241	0.7211
11	3624593	rs4910714	2.55e-07	rs4910714 | 11:3624593:C:T	11:3624593:C:T	Sigs160.Wolf_Bcell.mg.IGJ	Expression Signature - Bcell mg IGJ	Suggestive	1.01959	0.963819	1.07859	0.4988	1.0018	0.949234	1.05728	0.949	1.02599	0.96386	1.09212	0.420915	1.02552	0.964876	1.08998	0.4186	0.956407	0.860688	1.06277	0.407421	0.978925	0.88702	1.08035	0.6721
11	3624892	rs11028428	4.23e-07	rs11028428 | 11:3624892:C:T	11:3624892:C:T	Sigs160.Wolf_Bcell.mg.IGJ	Expression Signature - Bcell mg IGJ	Suggestive	1.01826	0.962567	1.07719	0.5278	1.0005	0.948001	1.05591	0.9847	1.02649	0.964427	1.09255	0.41131	1.02603	0.965358	1.09052	0.4092	0.957238	0.861568	1.06353	0.415934	0.979219	0.887286	1.08068	0.6754
11	3625720	rs7111164	3.59e-07	rs7111164 | 11:3625720:A:G	11:3625720:A:G	Sigs160.Wolf_Bcell.mg.IGJ	Expression Signature - Bcell mg IGJ	Suggestive	1.01908	0.964093	1.0772	0.5055	1.0029	0.951024	1.05761	0.9148	1.02916	0.967652	1.09459	0.360689	1.02891	0.968824	1.09272	0.3529	0.952174	0.858062	1.05661	0.356017	0.978338	0.887531	1.07844	0.6599
11	3627164	rs7951724	1.94e-07	rs7951724 | 11:3627164:C:T	11:3627164:C:T	Sigs160.Wolf_Bcell.mg.IGJ	Expression Signature - Bcell mg IGJ	Suggestive	0.982161	0.928438	1.03899	0.5302	0.9998	0.947337	1.05517	0.9949	0.969376	0.910716	1.03182	0.328872	0.969863	0.91251	1.03082	0.3258	1.04057	0.936508	1.1562	0.459415	1.01572	0.920362	1.12096	0.7563
11	23677434	rs112580612	6.24e-07	rs112580612 | 11:23677434:A:G	11:23677434:A:G	Sigs160.Bindea_NK.cells	Leukocyte Subset ES - NK cells	Suggestive	1.12131	0.82835	1.51789	0.4584	1.1353	0.861342	1.4964	0.3677	1.1114	0.793798	1.55607	0.538541	1.13247	0.826486	1.55173	0.4388	0.788129	0.441362	1.40734	0.42089	0.85385	0.484596	1.50447	0.5845
11	39014644	rs714411	9.51e-07	rs714411 | 11:39014644:A:T	11:39014644:A:T	Sigs160.Wolf_PD1.data	Expression Signature - PD1 data	Suggestive	0.966475	0.911285	1.02501	0.256	0.977262	0.923988	1.03361	0.4202	1.02977	0.964628	1.09932	0.379003	1.02603	0.962902	1.0933	0.4266	0.992107	0.889469	1.10659	0.886907	0.994217	0.898583	1.10003	0.9099
11	39018279	rs11035036	6.39e-07	rs11035036 | 11:39018279:A:G	11:39018279:A:G	Sigs160.Wolf_PD1.data	Expression Signature - PD1 data	Suggestive	1.03407	0.974635	1.09712	0.2672	1.02276	0.966622	1.08215	0.4351	0.968365	0.906819	1.03409	0.337414	0.971902	0.911923	1.03583	0.3813	1.01893	0.913114	1.137	0.737495	1.01552	0.917477	1.12404	0.7661
11	39206243	rs4756493	6.6e-07	rs4756493 | 11:39206243:C:T	11:39206243:C:T	Sigs160.Wolf_MHC2.21978456	Expression Signature - MHC2 21978456	Suggestive	0.957433	0.904707	1.01323	0.1331	0.946296	0.896465	0.998897	0.04499	1.03285	0.969655	1.10016	0.315786	1.03015	0.968848	1.09532	0.3421	1.05445	0.949372	1.17116	0.322198	1.04415	0.94686	1.15143	0.3864
11	39255795	rs10837129	4.81e-07	rs10837129 | 11:39255795:C:T	11:39255795:C:T	Sigs160.Wolf_MHC2.21978456	Expression Signature - MHC2 21978456	Suggestive	1.04196	0.984576	1.10268	0.1547	1.04823	0.993223	1.10628	0.08685	0.965809	0.906885	1.02856	0.278845	0.969379	0.911875	1.03051	0.3188	0.942896	0.849154	1.04699	0.271091	0.93763	0.850768	1.03336	0.1941
11	61841482	rs7112655	5.83e-07	rs7112655 | 11:61841482:A:T	11:61841482:A:T	Sigs160.Bindea_T.helper.cells	Leukocyte Subset ES - T helper cells	Suggestive	1.0025	0.8389	1.19801	0.9784	0.961558	0.814475	1.1352	0.6438	0.991466	0.813433	1.20846	0.932366	0.963676	0.796825	1.16546	0.7027	0.96228	0.685593	1.35063	0.824086	0.935102	0.668807	1.30743	0.6949
11	98854743	rs6589818	2.21e-07	rs6589818 | 11:98854743:C:G	11:98854743:C:G	Sigs160.Wolf_LYMPHS.PCA.16704732	Expression Signature - LYMPHS PCA 16704732	Suggestive	0.992131	0.931086	1.05718	0.8077	0.982357	0.922998	1.04553	0.5745					0.966185	0.694569	1.34402	0.838					0.857272	0.626381	1.17327	0.3361
12	1649616	rs10848510	9.48e-07	rs10848510 | 12:1649616:C:T	12:1649616:C:T	Sigs160.Wolf_CD8.CD68.ratio	Expression Signature - CD8 CD68 ratio	Suggestive	1.02757	0.952139	1.10898	0.4846	1.01776	0.946004	1.09495	0.6365	1.0208	0.937685	1.11128	0.634791	1.0019	0.922367	1.08829	0.9644	1.08732	0.943409	1.25317	0.247793	1.12603	0.986299	1.28556	0.0794
12	4043880	rs117954950	5.09e-07	rs117954950 | 12:4043880:C:T	12:4043880:C:T	Core56.Cell.Proportion_NK.Cells.Activated_Binary.M	Leukocyte Subset (%) - NK Cells Activated (%)	Suggestive	0.978338	0.878876	1.08906	0.6897	0.984127	0.888419	1.09015	0.7587	1.06139	0.942083	1.1958	0.327535	1.05348	0.937701	1.18356	0.3805	1.04489	0.859688	1.26998	0.659117	1.06014	0.872986	1.28741	0.556
12	21447997	rs4149000	2.07e-07	rs4149000 | 12:21447997:C:T	12:21447997:C:T	Sigs160.Wolf_MHC2.21978456	Expression Signature - MHC2 21978456	Suggestive	0.996805	0.917855	1.08255	0.9393	0.997603	0.921294	1.08023	0.9523	0.952434	0.868967	1.04392	0.297762	0.958199	0.876103	1.04799	0.3505	1.016	0.872165	1.18356	0.8385	1.00864	0.875027	1.16265	0.9052
12	21451395	rs16923647	2.52e-07	rs16923647 | 12:21451395:C:T	12:21451395:C:T	Sigs160.Wolf_MHC2.21978456	Expression Signature - MHC2 21978456	Suggestive	0.991734	0.910683	1.08	0.8484	0.988467	0.910534	1.07307	0.7813	0.956823	0.870313	1.05193	0.361401	0.959349	0.87458	1.05234	0.3796	1.06143	0.906306	1.2431	0.459571	1.04666	0.903926	1.21192	0.5418
12	26349704	rs59631457	1.51e-07	rs59631457 | 12:26349704:A:G	12:26349704:A:G	Sigs160.Bindea_Tcm.cells	Leukocyte Subset ES - Tcm cells	Suggestive	0.981965	0.874044	1.10321	0.7599	0.954087	0.857931	1.06102	0.3854	1.00886	0.886247	1.14843	0.893877	1.0248	0.905938	1.15926	0.6969	1.06145	0.853418	1.3202	0.592064	1.03221	0.85634	1.24419	0.7391
12	26350124	rs58292015	1.36e-07	rs58292015 | 12:26350124:A:G	12:26350124:A:G	Sigs160.Bindea_Tcm.cells	Leukocyte Subset ES - Tcm cells	Suggestive	1.01786	0.905993	1.14353	0.7663	1.04781	0.942205	1.16525	0.3881	0.991494	0.870997	1.12866	0.897198	0.97609	0.862876	1.10416	0.6999	0.941427	0.756925	1.1709	0.587581	0.968216	0.803251	1.16706	0.7347
12	26352775	rs74721570	1.55e-07	rs74721570 | 12:26352775:C:T	12:26352775:C:T	Sigs160.Bindea_Tcm.cells	Leukocyte Subset ES - Tcm cells	Suggestive	1.01501	0.903637	1.14011	0.801	1.04634	0.941072	1.16339	0.4022	0.990709	0.8705	1.12752	0.88754	0.975407	0.862441	1.10317	0.6916	0.940679	0.756593	1.16955	0.582052	0.967635	0.803084	1.1659	0.7297
12	26354499	rs2343870	2.02e-07	rs2343870 | 12:26354499:C:G	12:26354499:C:G	Sigs160.Bindea_Tcm.cells	Leukocyte Subset ES - Tcm cells	Suggestive	1.01643	0.904903	1.14171	0.783	1.04634	0.941625	1.1627	0.4003	0.989988	0.869848	1.12672	0.878846	0.973751	0.861652	1.10043	0.6705	0.941547	0.757339	1.17056	0.587653	0.96996	0.805645	1.16779	0.7473
12	26355761	rs74482118	1.61e-07	rs74482118 | 12:26355761:A:G	12:26355761:A:G	Sigs160.Bindea_Tcm.cells	Leukocyte Subset ES - Tcm cells	Suggestive	0.982357	0.874394	1.10365	0.7647	0.953992	0.858349	1.06029	0.3821	1.01081	0.888055	1.15054	0.870691	1.02757	0.9091	1.16149	0.6629	1.06594	0.857158	1.32558	0.565852	1.03365	0.85838	1.24472	0.7273
12	96522182	rs34572	9.69e-07	rs34572 | 12:96522182:A:G	12:96522182:A:G	Sigs160.Bindea_Tem.cells	Leukocyte Subset ES - Tem cells	Suggestive	0.97268	0.915519	1.03341	0.3686	0.982063	0.926709	1.04072	0.5407	1.02281	0.95641	1.09382	0.510253	1.01005	0.946417	1.07796	0.7636	1.00785	0.900293	1.12826	0.891968	1.0023	0.902524	1.11311	0.9652
12	117313566	rs141434531	1.14e-07	rs141434531 | 12:117313566:C:T	12:117313566:C:T	Sigs160.Bindea_aDC	Leukocyte Subset ES - aDC	Suggestive	1.09604	0.916809	1.3103	0.3143	1.08654	0.914586	1.29083	0.3448	1.11414	0.913883	1.35828	0.285097	1.1001	0.906957	1.33437	0.333	1.07641	0.773179	1.49856	0.66272	1.06418	0.767565	1.4754	0.709
13	22085009	rs77524963	1.68e-07	rs77524963 | 13:22085009:A:C	13:22085009:A:C	Sigs160.Bindea_Cytotoxic.cells	Leukocyte Subset ES - Cytotoxic cells	Suggestive					0.606591	0.237785	1.54742	0.2955	1.12477	0.671042	1.8853	0.655501	1.10716	0.677347	1.80972	0.6846	0.863848	0.350762	2.12747	0.750273	0.903301	0.371733	2.195	0.8223
13	22867889	rs9510091	7.62e-07	rs9510091 | 13:22867889:C:T	13:22867889:C:T	Sigs160.Senbabaoglu_APM1	Expression Signature - APM1	Suggestive	1.04029	0.970368	1.11525	0.266	1.02665	0.962159	1.09546	0.4274	1.00092	0.926522	1.08128	0.981453	0.995112	0.924413	1.07122	0.8958	1.01453	0.890617	1.15569	0.828148	1.03479	0.910833	1.17562	0.5993
13	22868975	rs9510092	7.79e-07	rs9510092 | 13:22868975:C:T	13:22868975:C:T	Sigs160.Senbabaoglu_APM1	Expression Signature - APM1	Suggestive	1.03925	0.969398	1.11414	0.2782	1.02593	0.961485	1.0947	0.4383	1.00048	0.926169	1.08076	0.990194	0.995012	0.924321	1.07111	0.8933	1.01428	0.890454	1.15532	0.831002	1.00763	0.89601	1.13315	0.8989
13	22871164	rs9510095	9.55e-07	rs9510095 | 13:22871164:C:T	13:22871164:C:T	Sigs160.Senbabaoglu_APM1	Expression Signature - APM1	Suggestive	1.02388	0.953565	1.09938	0.5164	1.01177	0.946913	1.08107	0.7304	1.00808	0.931472	1.09099	0.841841	1.0018	0.928805	1.08053	0.9633	1.02508	0.897138	1.17127	0.715735	1.06492	0.94473	1.2004	0.3033
13	22871600	rs2202730	6.71e-07	rs2202730 | 13:22871600:C:T	13:22871600:C:T	Sigs160.Senbabaoglu_APM1	Expression Signature - APM1	Suggestive	0.976188	0.908969	1.04838	0.5078	0.988072	0.924554	1.05595	0.7227	0.991685	0.916251	1.07333	0.836132	0.998002	0.925283	1.07644	0.9578	0.975237	0.853407	1.11446	0.712656	0.93838	0.832309	1.05797	0.2983
13	22871630	rs2202731	6.71e-07	rs2202731 | 13:22871630:C:T	13:22871630:C:T	Sigs160.Senbabaoglu_APM1	Expression Signature - APM1	Suggestive	0.976188	0.908969	1.04838	0.5071	0.988171	0.924646	1.05606	0.7248	0.991716	0.916275	1.07337	0.836758	0.997802	0.925098	1.07622	0.9546	0.975155	0.853328	1.11438	0.711756	0.938286	0.832225	1.05786	0.2978
13	43760984	rs6561110	1.31e-07	rs6561110 | 13:43760984:G:T	13:43760984:G:T	Sigs160.Wolf_Bcell.mg.IGJ	Expression Signature - Bcell mg IGJ	Suggestive	0.992032	0.930263	1.0579	0.8065	0.987973	0.929731	1.04986	0.697	0.940762	0.876057	1.01025	0.09316	0.943556	0.880998	1.01056	0.09689	1.07417	0.953499	1.2101	0.239283	1.01969	0.912978	1.13888	0.7294
13	43761349	rs7323280	8.03e-07	rs7323280 | 13:43761349:A:G	13:43761349:A:G	Sigs160.Wolf_Bcell.mg.IGJ	Expression Signature - Bcell mg IGJ	Suggestive	0.984226	0.930207	1.04138	0.5794	0.977751	0.926446	1.0319	0.4129	1.01953	0.957648	1.08541	0.544944	1.02429	0.963907	1.08846	0.4386	0.976427	0.879146	1.08447	0.655952	1.00622	0.912109	1.11004	0.9013
13	43762990	rs7999017	4.3e-07	rs7999017 | 13:43762990:A:C	13:43762990:A:C	Sigs160.Wolf_Bcell.mg.IGJ	Expression Signature - Bcell mg IGJ	Suggestive	1.00341	0.944254	1.06626	0.9134	0.998601	0.942684	1.05783	0.9633	0.943039	0.881655	1.0087	0.0877985	0.945539	0.88597	1.00911	0.09118	1.01231	0.904654	1.13278	0.831112	0.971805	0.875406	1.07882	0.5913
13	43763066	rs2120751	1.04e-07	rs2120751 | 13:43763066:A:T	13:43763066:A:T	Sigs160.Wolf_Bcell.mg.IGJ	Expression Signature - Bcell mg IGJ	Suggestive	1.00682	0.944689	1.07304	0.8331	1.01106	0.952017	1.07377	0.7213	1.06393	0.991456	1.1417	0.0852673	1.06035	0.990632	1.13498	0.09122	0.935259	0.831169	1.05238	0.266204	0.985605	0.883843	1.09908	0.7939
13	75102088	rs9543672	6.39e-07	rs9543672 | 13:75102088:C:T	13:75102088:C:T	Sigs160.Wolf_LYMPHS.PCA.16704732	Expression Signature - LYMPHS PCA 16704732	Suggestive	0.9992	0.945101	1.0564	0.9766	0.998102	0.946285	1.05276	0.9447	0.97616	0.917647	1.0384	0.444305	0.988072	0.930189	1.04956	0.6953	0.989823	0.891982	1.0984	0.847249	0.986295	0.8951	1.08678	0.7799
13	106628000	rs9514454	4.99e-07	rs9514454 | 13:106628000:C:T	13:106628000:C:T	Core56.Cell.Proportion_Eosinophils_Binary.MedianLo	Leukocyte Subset (%) - Eosinophils (%)	Suggestive	0.9994	0.922231	1.08303	0.9875	1.0024	0.928089	1.08267	0.9504	1.02936	0.941417	1.12552	0.525436	1.0284	0.942499	1.12212	0.53	1.12958	0.972344	1.31223	0.111101	1.11449	0.96762	1.28366	0.1324
14	34222877	rs7157761	5.14e-07	rs7157761 | 14:34222877:A:G	14:34222877:A:G	Sigs160.Bindea_Th1.cells	Leukocyte Subset ES - Th1 cells	Suggestive					6.55744	0.751275	57.2361	0.08889	0.865294	0.521977	1.43442	0.57481	0.887275	0.537108	1.46573	0.6405	1.2637	0.562662	2.83818	0.570753	1.26364	0.562655	2.83797	0.5708
14	49821823	rs11844313	4.78e-07	rs11844313 | 14:49821823:A:C	14:49821823:A:C	Sigs160.Bindea_Tcm.cells	Leukocyte Subset ES - Tcm cells	Suggestive	0.902578	0.600858	1.35581	0.6214	0.998002	0.673561	1.47872	0.992	0.968079	0.681431	1.37531	0.856307	0.995012	0.702097	1.41013	0.9775	1.03233	0.588315	1.81145	0.911695	1.03231	0.588297	1.81144	0.9117
14	101511115	rs7149890	5.18e-07	rs7149890 | 14:101511115:C:T	14:101511115:C:T	Core56.Cell.Proportion_T.Cells.CD8_Binary.MedianLo	Leukocyte Subset (%) - T Cells CD8 (%)	Suggestive	1.03169	0.968782	1.09869	0.3309	1.0245	0.964289	1.08846	0.435	0.974217	0.908444	1.04475	0.463969	0.970543	0.906551	1.03905	0.3895	0.892283	0.7933	1.00362	0.0574553	0.919983	0.824835	1.02611	0.1346
15	38708430	rs4923794	9.62e-07	rs4923794 | 15:38708430:A:C	15:38708430:A:C	Sigs160.Bindea_Tem.cells	Leukocyte Subset ES - Tem cells	Suggestive	1.07294	0.963102	1.1953	0.2011	1.05929	0.954587	1.17548	0.2781	0.94843	0.841181	1.06935	0.387232	0.934634	0.831264	1.05086	0.2578	0.994409	0.812399	1.2172	0.956649	0.997703	0.827389	1.20307	0.9805
15	42293008	rs77648678	4.3e-07	rs77648678 | 15:42293008:A:G	15:42293008:A:G	Sigs160.Bindea_NK.CD56dim.cells	Leukocyte Subset ES - NK CD56dim cells	Suggestive	1.14316	0.963946	1.3557	0.1241	1.15766	0.983081	1.36324	0.07923	0.829943	0.686854	1.00284	0.053649	0.858731	0.713957	1.03286	0.1059	0.978749	0.720693	1.32921	0.890588	1.06396	0.803585	1.40871	0.6653
15	61722613	rs73428440	9.3e-07	rs73428440 | 15:61722613:C:T	15:61722613:C:T	Sigs160.Bindea_CD8.T.cells	Leukocyte Subset ES - CD8 T cells	Suggestive	1.38209	0.95705	1.99591	0.0843	1.31298	0.925734	1.86222	0.1268	1.21352	0.861549	1.70929	0.268268	1.25345	0.893515	1.75838	0.1908	1.36467	0.785736	2.37017	0.269648	1.36465	0.785659	2.37034	0.2696
15	93640931	rs34771882	9.1e-07	rs34771882 | 15:93640931:C:T	15:93640931:C:T	Sigs160.Bindea_NK.cells	Leukocyte Subset ES - NK cells	Suggestive	1.03655	0.880237	1.22063	0.6672	1.01532	0.867968	1.18768	0.8491	1.18947	0.991791	1.42656	0.061453	1.17821	0.987289	1.40606	0.06884	1.12554	0.824825	1.53588	0.455863	1.13009	0.849693	1.50303	0.4006
16	8368713	rs2167431	9.86e-07	rs2167431 | 16:8368713:A:G	16:8368713:A:G	Sigs160.Bindea_Tcm.cells	Leukocyte Subset ES - Tcm cells	Suggestive	1.59074	1.07445	2.35512	0.02041	1.59297	1.07595	2.35842	0.02005	0.952234	0.67225	1.34883	0.78294	0.893597	0.631898	1.26368	0.5244	0.694072	0.384399	1.25322	0.225777	0.694058	0.384374	1.25325	0.2258
17	745738	rs12939291	1.85e-08	rs12939291 | 17:745738:C:T	17:745738:C:T	Sigs160.Bindea_Tfh.cells	Leukocyte Subset ES - Tfh cells	GW Significant	1.02624	0.921545	1.14283	0.6373	1.02347	0.922127	1.13595	0.6635	1.06682	0.946468	1.20248	0.289642	1.06855	0.95018	1.20166	0.2682	0.850343	0.692514	1.04414	0.121713	0.888963	0.735624	1.07426	0.2232
17	44161475	rs140846747	6.65e-07	rs140846747 | 17:44161475:C:T	17:44161475:C:T	Sigs160.Wolf_GP11.Immune.IFN	Expression Signature - GP11 Immune IFN	Suggestive	0.942895	0.788556	1.12744	0.5187	0.908373	0.763566	1.08064	0.2779	1.08113	0.886567	1.3184	0.441001	1.08058	0.889297	1.31301	0.4356	1.11071	0.802887	1.53654	0.526014	1.11071	0.802859	1.53661	0.526
17	44189144	rs117729699	4.69e-07	rs117729699 | 17:44189144:C:T	17:44189144:C:T	Sigs160.Wolf_GP11.Immune.IFN	Expression Signature - GP11 Immune IFN	Suggestive	1.05696	0.884646	1.26285	0.5414	1.09626	0.92222	1.30313	0.2974	0.926069	0.760041	1.12836	0.446169	0.92626	0.762742	1.12483	0.4395	0.883489	0.639956	1.2197	0.451501	0.883468	0.639979	1.2196	0.4515
17	50584874	rs1160104	9.51e-07	rs1160104 | 17:50584874:A:T	17:50584874:A:T	Sigs160.Bindea_CD8.T.cells	Leukocyte Subset ES - CD8 T cells	Suggestive	0.973945	0.849914	1.11608	0.7036	0.998401	0.873992	1.14052	0.9815	0.805251	0.692399	0.936497	0.00496892	0.798357	0.687597	0.926957	0.003131	0.861657	0.668351	1.11087	0.250646	0.861138	0.668622	1.10909	0.2469
17	53832635	rs2960077	9.74e-07	rs2960077 | 17:53832635:A:G	17:53832635:A:G	Sigs160.Bindea_aDC	Leukocyte Subset ES - aDC	Suggestive	0.968216	0.832748	1.12572	0.6745	0.967152	0.834282	1.12118	0.658	0.984765	0.832893	1.16433	0.857443	0.989951	0.839182	1.16781	0.905	0.954903	0.725847	1.25624	0.741577	0.958966	0.730843	1.25829	0.7624
18	11019451	rs147635550	2.47e-07	rs147635550 | 18:11019451:A:G	18:11019451:A:G	Sigs160.Wolf_TGFB.PCA.17349583	Expression Signature - TGFB PCA 17349583	Suggestive	0.996506	0.607978	1.63332	0.9889	0.991933	0.610909	1.6106	0.9737	1.45485	0.914191	2.31525	0.11389	1.43462	0.902806	2.27971	0.1267	1.56271	0.698526	3.49602	0.277185	1.56268	0.698536	3.49582	0.2772
18	27560517	rs151092622	1.39e-07	rs151092622 | 18:27560517:C:T	18:27560517:C:T	Sigs160.Wolf_LYMPHS.PCA.16704732	Expression Signature - LYMPHS PCA 16704732	Suggestive									1.05647	0.716962	1.55675	0.781236	1.05643	0.716922	1.55673	0.7812	1.72808	0.860402	3.47077	0.124193	1.72806	0.860391	3.47074	0.1242
[truncated: 132 more rows]

## Sheet: Table S7
Table S7. Associatoin between known CRC risk variants and the T cell repertoire features.
CHR	BP	VARIANT	RSID	Asian UK GWAS						Clonality								Abundance								TILs
[truncated: 157 more rows]
